# Supplementary material for: Global Distribution and Comparative Resistance Profiles of Escherichia coli Isolated From Bovine Meat and Meat Products: Evidence From Network Meta‐Analysis
Source: Food Sci Nutr. 2026 Jul 26;14(7):e72136. doi: 10.1002/fsn3.72136 (PMC13402017; doi:10.1002/fsn3.72136)
Supplement: Supplementary file 1 — Data S1: Characteristics of the studies included in the network meta‐analysis and the data extracted from each study. [file FSN3-14-e72136-s001.xlsx]

## Sheet: Sheet1
Study	DOI/Link	Country	Continent	Development status	Antimicrobial	Antimicrobial class	Pathogenicity	Resistant E. coli	Total isolates
Abdel Rhman 2015	http://dx.doi.org/10.4236/aim.2015.511078	Egypt	Africa	Developing	Amoxicillin/Clavulanic Acid	Penicillins/β-lactams	Pathogenic	23	25
Abdel Rhman 2015		Egypt	Africa	Developing	Ceftazidime	3rd Generation Cephalosporins	Pathogenic	19	25
Abdel Rhman 2015		Egypt	Africa	Developing	Ceftriaxone	3rd Generation Cephalosporins	Pathogenic	22	25
Abdel Rhman 2015		Egypt	Africa	Developing	Cefepime	4th Generation Cephalosporins	Pathogenic	1	25
Abdel Rhman 2015		Egypt	Africa	Developing	Gentamicin	Aminoglycosides	Pathogenic	13	25
Abdel Rhman 2015		Egypt	Africa	Developing	Imipenem	Carbapenems	Pathogenic	0	25
Abdel Rhman 2015		Egypt	Africa	Developing	Chloramphenicol	Chloramphenicols	Pathogenic	9	25
Abdel Rhman 2015		Egypt	Africa	Developing	Ciprofloxacin	Fluoroquinolones	Pathogenic	12	25
Abdel Rhman 2015		Egypt	Africa	Developing	Norfloxacin	Fluoroquinolones	Pathogenic	10	25
Abdel Rhman 2015		Egypt	Africa	Developing	Ampicillin	Penicillins	Pathogenic	24	25
Abdissa 2017	https://doi.org/10.1186/s12879-017-2372-2	Ethiopia	Africa	Developing	Amoxicillin	Penicillins	Pathogenic	16	16
Abdissa 2017		Ethiopia	Africa	Developing	Cefoxitin	2nd Generation Cephalosporins	Pathogenic	0	16
Abdissa 2017		Ethiopia	Africa	Developing	Kanamycin	Aminoglycosides	Pathogenic	0	16
Abdissa 2017		Ethiopia	Africa	Developing	Streptomycin	Aminoglycosides	Pathogenic	0	16
Abdissa 2017		Ethiopia	Africa	Developing	Chloramphenicol	Chloramphenicols	Pathogenic	0	16
Abdissa 2017		Ethiopia	Africa	Developing	Trimethoprim/Sulfamethoxazole	Diaminopyrimidines/Sulfonamide	Pathogenic	0	16
Abdissa 2017		Ethiopia	Africa	Developing	Ciprofloxacin	Fluoroquinolones	Pathogenic	0	16
Abdissa 2017		Ethiopia	Africa	Developing	Nitrofurantoin	Nitrofurans	Pathogenic	0	16
Abdissa 2017		Ethiopia	Africa	Developing	Nalidixic Acid	Quinolone	Pathogenic	0	16
Abdissa 2017		Ethiopia	Africa	Developing	Tetracycline	Tetracyclines	Pathogenic	0	16
Abebe 2014	https://doi.org/10.5897/JBR2014.0126	Ethiopia	Africa	Developing	Ceftriaxone	3rd Generation Cephalosporins	Pathogenic	41	46
Abebe 2014		Ethiopia	Africa	Developing	Cephalothin	1st Generation Cephalosporins	Pathogenic	8	46
Abebe 2014		Ethiopia	Africa	Developing	Gentamicin	Aminoglycosides	Pathogenic	13	46
Abebe 2014		Ethiopia	Africa	Developing	Kanamycin	Aminoglycosides	Pathogenic	38	46
Abebe 2014		Ethiopia	Africa	Developing	Neomycin	Aminoglycosides	Pathogenic	39	46
Abebe 2014		Ethiopia	Africa	Developing	Streptomycin	Aminoglycosides	Pathogenic	2	46
Abebe 2014		Ethiopia	Africa	Developing	Chloramphenicol	Chloramphenicols	Pathogenic	6	46
Abebe 2014		Ethiopia	Africa	Developing	Ciprofloxacin	Fluoroquinolones	Pathogenic	12	46
Abebe 2014		Ethiopia	Africa	Developing	Norfloxacin	Fluoroquinolones	Pathogenic	7	46
Abebe 2014		Ethiopia	Africa	Developing	Nitrofurantoin	Nitrofurans	Pathogenic	29	46
Abebe 2014		Ethiopia	Africa	Developing	Tetracycline	Tetracyclines	Pathogenic	2	46
Abong'o 2009	https://doi.org/10.1016/j.fm.2008.10.001	South Africa	Africa	Developing	Amikacin	Aminoglycosides	Pathogenic	0	5
Abong'o 2009		South Africa	Africa	Developing	Ceftriaxone	3rd Generation Cephalosporins	Pathogenic	0	5
Abong'o 2009		South Africa	Africa	Developing	Gentamicin	Aminoglycosides	Pathogenic	4	5
Abong'o 2009		South Africa	Africa	Developing	Chloramphenicol	Chloramphenicols	Pathogenic	0	5
Abong'o 2009		South Africa	Africa	Developing	Ampicillin	Penicillins	Pathogenic	2	5
Abong'o 2009		South Africa	Africa	Developing	Nalidixic Acid	Quinolone	Pathogenic	1	5
Abong'o 2009		South Africa	Africa	Developing	Tetracycline	Tetracyclines	Pathogenic	1	5
Abuelhassan 2014	Link	Malaysia	Asia	Developing	Ampicillin	Penicillins	Pathogenic	8	35
Abuelhassan 2014		Malaysia	Asia	Developing	Cephalothin	1st Generation Cephalosporins	Pathogenic	8	35
Abuelhassan 2014		Malaysia	Asia	Developing	Kanamycin	Aminoglycosides	Pathogenic	5	35
Abuelhassan 2014		Malaysia	Asia	Developing	Streptomycin	Aminoglycosides	Pathogenic	10	35
Abuelhassan 2014		Malaysia	Asia	Developing	Penicillin	Penicillins	Pathogenic	35	35
Abuelhassan 2014		Malaysia	Asia	Developing	Sulfamethoxazole	Sulfonamides	Pathogenic	5	35
Adesiyun 1993	https://doi.org/10.1006/fmic.1993.1046	Trinidad	North America	Developing	Ampicillin	Penicillins	Non-pathogenic	3	15
Adesiyun 1993		Trinidad	North America	Developing	Kanamycin	Aminoglycosides	Non-pathogenic	0	15
Adesiyun 1993		Trinidad	North America	Developing	Neomycin	Aminoglycosides	Non-pathogenic	0	15
Adesiyun 1993		Trinidad	North America	Developing	Streptomycin	Aminoglycosides	Non-pathogenic	8	15
Adesiyun 1993		Trinidad	North America	Developing	Trimethoprim/Sulfamethoxazole	Diaminopyrimidines/Sulfonamide	Non-pathogenic	0	15
Adesiyun 1993		Trinidad	North America	Developing	Tetracycline	Tetracyclines	Non-pathogenic	5	15
Adwan 2004	https://doi.org/10.1016/j.ijfoodmicro.2004.03.032	Palestine	Asia	Developing	Amikacin	Aminoglycosides	Pathogenic	15	44
Adwan 2004		Palestine	Asia	Developing	Ceftazidime	3rd Generation Cephalosporins	Pathogenic	1	44
Adwan 2004		Palestine	Asia	Developing	Ceftriaxone	3rd Generation Cephalosporins	Pathogenic	2	44
Adwan 2004		Palestine	Asia	Developing	Gentamicin	Aminoglycosides	Pathogenic	11	44
Adwan 2004		Palestine	Asia	Developing	Kanamycin	Aminoglycosides	Pathogenic	13	44
Adwan 2004		Palestine	Asia	Developing	Streptomycin	Aminoglycosides	Pathogenic	29	44
Adwan 2004		Palestine	Asia	Developing	Chloramphenicol	Chloramphenicols	Pathogenic	18	44
Adwan 2004		Palestine	Asia	Developing	Ciprofloxacin	Fluoroquinolones	Pathogenic	18	44
Adwan 2004		Palestine	Asia	Developing	Norfloxacin	Fluoroquinolones	Pathogenic	13	44
Adwan 2004		Palestine	Asia	Developing	Ampicillin	Penicillins	Pathogenic	22	44
Adwan 2004		Palestine	Asia	Developing	Tetracycline	Tetracyclines	Pathogenic	31	44
Adzitey 2015	https://doi.org/10.3923/ajas.2015.233.240	Ghana	Africa	Developing	Amoxicillin/Clavulanic Acid	Penicillins/β-lactams	Non-pathogenic	0	17
Adzitey 2015		Ghana	Africa	Developing	Ceftriaxone	3rd Generation Cephalosporins	Non-pathogenic	3	17
Adzitey 2015		Ghana	Africa	Developing	Gentamicin	Aminoglycosides	Non-pathogenic	4	17
Adzitey 2015		Ghana	Africa	Developing	Chloramphenicol	Chloramphenicols	Non-pathogenic	4	17
Adzitey 2015		Ghana	Africa	Developing	Trimethoprim/Sulfamethoxazole	Diaminopyrimidines/Sulfonamide	Non-pathogenic	2	17
Adzitey 2015		Ghana	Africa	Developing	Ciprofloxacin	Fluoroquinolones	Non-pathogenic	1	17
Adzitey 2015		Ghana	Africa	Developing	Tetracycline	Tetracyclines	Non-pathogenic	8	17
Amosun 2012	https://doi.org/10.5897/AJB12.1646	Nigeria	Africa	Developing	Amoxicillin	Penicillins	Non-pathogenic	79	83
Amosun 2012		Nigeria	Africa	Developing	Cefuroxime	2nd Generation Cephalosporins	Non-pathogenic	18	83
Amosun 2012		Nigeria	Africa	Developing	Gentamicin	Aminoglycosides	Non-pathogenic	26	83
Amosun 2012		Nigeria	Africa	Developing	Streptomycin	Aminoglycosides	Non-pathogenic	64	83
Amosun 2012		Nigeria	Africa	Developing	Chloramphenicol	Chloramphenicols	Non-pathogenic	52	83
Amosun 2012		Nigeria	Africa	Developing	Trimethoprim/Sulfamethoxazole	Diaminopyrimidines/Sulfonamide	Non-pathogenic	37	83
Amosun 2012		Nigeria	Africa	Developing	Ciprofloxacin	Fluoroquinolones	Non-pathogenic	9	83
Amosun 2012		Nigeria	Africa	Developing	Norfloxacin	Fluoroquinolones	Non-pathogenic	16	83
Amosun 2012		Nigeria	Africa	Developing	Ofloxacin	Fluoroquinolones	Non-pathogenic	11	83
Amosun 2012		Nigeria	Africa	Developing	Nitrofurantoin	Nitrofurans	Non-pathogenic	40	83
Amosun 2012		Nigeria	Africa	Developing	Ampicillin	Penicillins	Non-pathogenic	76	83
Amosun 2012		Nigeria	Africa	Developing	Nalidixic Acid	Quinolone	Non-pathogenic	20	83
Amosun 2012		Nigeria	Africa	Developing	Tetracycline	Tetracyclines	Non-pathogenic	25	83
Anas 2021	https://doi.org/10.1007/s12088-021-00923-9	India	Asia	Developing	Aztreonam	Monobactams	Non-pathogenic	8	50
Anas 2021		India	Asia	Developing	Cefotaxime	3rd Generation Cephalosporins	Non-pathogenic	7	50
Anas 2021		India	Asia	Developing	Cefepime	4th Generation Cephalosporins	Non-pathogenic	6	50
Anas 2021		India	Asia	Developing	Kanamycin	Aminoglycosides	Non-pathogenic	4	50
Anas 2021		India	Asia	Developing	Imipenem	Carbapenems	Non-pathogenic	6	50
Anas 2021		India	Asia	Developing	Chloramphenicol	Chloramphenicols	Non-pathogenic	2	50
Anas 2021		India	Asia	Developing	Ciprofloxacin	Fluoroquinolones	Non-pathogenic	4	50
Anas 2021		India	Asia	Developing	Nalidixic Acid	Quinolone	Non-pathogenic	20	50
Anas 2021		India	Asia	Developing	Tetracycline	Tetracyclines	Non-pathogenic	18	50
Arslan 2010	https://doi.org/10.1111/j.1745-4565.2010.00295.x	Turkey	Europe	Developing	Amikacin	Aminoglycosides	Non-pathogenic	0	13
Arslan 2010		Turkey	Europe	Developing	Cefazolin	1st Generation Cephalosporins	Non-pathogenic	0	13
Arslan 2010		Turkey	Europe	Developing	Cefuroxime	2nd Generation Cephalosporins	Non-pathogenic	0	13
Arslan 2010		Turkey	Europe	Developing	Ceftazidime	3rd Generation Cephalosporins	Non-pathogenic	0	13
Arslan 2010		Turkey	Europe	Developing	Gentamicin	Aminoglycosides	Non-pathogenic	0	13
Arslan 2010		Turkey	Europe	Developing	Imipenem	Carbapenems	Non-pathogenic	0	13
Arslan 2010		Turkey	Europe	Developing	Chloramphenicol	Chloramphenicols	Non-pathogenic	1	13
Arslan 2010		Turkey	Europe	Developing	Trimethoprim/Sulfamethoxazole	Diaminopyrimidines/Sulfonamide	Non-pathogenic	1	13
Arslan 2010		Turkey	Europe	Developing	Ciprofloxacin	Fluoroquinolones	Non-pathogenic	0	13
Arslan 2010		Turkey	Europe	Developing	Norfloxacin	Fluoroquinolones	Non-pathogenic	0	13
Arslan 2010		Turkey	Europe	Developing	Ampicillin	Penicillins	Non-pathogenic	1	13
Arslan 2010		Turkey	Europe	Developing	Amoxicillin/Clavulanic Acid	Penicillins/β-lactams	Non-pathogenic	0	13
Arslan 2010		Turkey	Europe	Developing	Tetracycline	Tetracyclines	Non-pathogenic	5	13
Aslam 2006	https://doi.org/10.4315/0362-028x-69.7.1508	Canada	North America	Developed	Amikacin	Aminoglycosides	Non-pathogenic	0	284
Aslam 2006		Canada	North America	Developed	Cefoxitin	2nd Generation Cephalosporins	Non-pathogenic	13	284
Aslam 2006		Canada	North America	Developed	Ceftiofur	3rd Generation Cephalosporins	Non-pathogenic	0	284
Aslam 2006		Canada	North America	Developed	Ceftriaxone	3rd Generation Cephalosporins	Non-pathogenic	0	284
Aslam 2006		Canada	North America	Developed	Gentamicin	Aminoglycosides	Non-pathogenic	0	284
Aslam 2006		Canada	North America	Developed	Kanamycin	Aminoglycosides	Non-pathogenic	1	284
Aslam 2006		Canada	North America	Developed	Streptomycin	Aminoglycosides	Non-pathogenic	17	284
Aslam 2006		Canada	North America	Developed	Chloramphenicol	Chloramphenicols	Non-pathogenic	7	284
Aslam 2006		Canada	North America	Developed	Trimethoprim/Sulfamethoxazole	Diaminopyrimidines/Sulfonamide	Non-pathogenic	1	284
Aslam 2006		Canada	North America	Developed	Ciprofloxacin	Fluoroquinolones	Non-pathogenic	0	284
Aslam 2006		Canada	North America	Developed	Ampicillin	Penicillins	Non-pathogenic	26	284
Aslam 2006		Canada	North America	Developed	Amoxicillin/Clavulanic Acid	Penicillins/β-lactams	Non-pathogenic	6	284
Aslam 2006		Canada	North America	Developed	Nalidixic Acid	Quinolone	Non-pathogenic	0	284
Aslam 2006		Canada	North America	Developed	Sulfisoxazole	Sulfonamides	Non-pathogenic	13	284
Aslam 2006		Canada	North America	Developed	Tetracycline	Tetracyclines	Non-pathogenic	107	284
Ayenew 2021	https://doi.org/10.1155/2021/8046680	Ethiopia	Africa	Developing	Ampicillin	Penicillins	Pathogenic	0	25
Ayenew 2021		Ethiopia	Africa	Developing	Neomycin	Aminoglycosides	Pathogenic	0	25
Ayenew 2021		Ethiopia	Africa	Developing	Streptomycin	Aminoglycosides	Pathogenic	0	25
Ayenew 2021		Ethiopia	Africa	Developing	Chloramphenicol	Chloramphenicols	Pathogenic	0	25
Ayenew 2021		Ethiopia	Africa	Developing	Trimethoprim	Diaminopyrimidines	Pathogenic	3	25
Ayenew 2021		Ethiopia	Africa	Developing	Ciprofloxacin	Fluoroquinolones	Pathogenic	0	25
Ayenew 2021		Ethiopia	Africa	Developing	Norfloxacin	Fluoroquinolones	Pathogenic	0	25
Ayenew 2021		Ethiopia	Africa	Developing	Sulfisoxazole	Sulfonamides	Pathogenic	0	25
Ayenew 2021		Ethiopia	Africa	Developing	Oxytetracycline	Tetracyclines	Pathogenic	0	25
Ayenew 2021		Ethiopia	Africa	Developing	Tetracycline	Tetracyclines	Pathogenic	0	25
Babolhavaeji 2021	https://doi.org/10.1155/2021/1978952	Iran	Asia	Developing	Amoxicillin/Clavulanic Acid	Penicillins/β-lactams	Pathogenic	8	8
Babolhavaeji 2021		Iran	Asia	Developing	Cefazolin	1st Generation Cephalosporins	Pathogenic	8	8
Babolhavaeji 2021		Iran	Asia	Developing	Ceftazidime	3rd Generation Cephalosporins	Pathogenic	0	8
Babolhavaeji 2021		Iran	Asia	Developing	Ceftriaxone	3rd Generation Cephalosporins	Pathogenic	0	8
Babolhavaeji 2021		Iran	Asia	Developing	Gentamicin	Aminoglycosides	Pathogenic	0	8
Babolhavaeji 2021		Iran	Asia	Developing	Imipenem	Carbapenems	Pathogenic	0	8
Babolhavaeji 2021		Iran	Asia	Developing	Trimethoprim/Sulfamethoxazole	Diaminopyrimidines/Sulfonamide	Pathogenic	0	8
Babolhavaeji 2021		Iran	Asia	Developing	Ciprofloxacin	Fluoroquinolones	Pathogenic	2	8
Babolhavaeji 2021		Iran	Asia	Developing	Ampicillin	Penicillins	Pathogenic	8	8
Babolhavaeji 2021		Iran	Asia	Developing	Tetracycline	Tetracyclines	Pathogenic	5	8
Barilli 2020	https://doi.org/10.4315/0362-028x.jfp-19-330	Italy	Europe	Developed	Ampicillin	Penicillins	Non-pathogenic	3	5
Barilli 2020		Italy	Europe	Developed	Cefotaxime	3rd Generation Cephalosporins	Non-pathogenic	0	5
Barilli 2020		Italy	Europe	Developed	Ceftazidime	3rd Generation Cephalosporins	Non-pathogenic	0	5
Barilli 2020		Italy	Europe	Developed	Gentamicin	Aminoglycosides	Non-pathogenic	0	5
Barilli 2020		Italy	Europe	Developed	Streptomycin	Aminoglycosides	Non-pathogenic	5	5
Barilli 2020		Italy	Europe	Developed	Chloramphenicol	Chloramphenicols	Non-pathogenic	2	5
Barilli 2020		Italy	Europe	Developed	Trimethoprim/Sulfamethoxazole	Diaminopyrimidines/Sulfonamide	Non-pathogenic	4	5
Barilli 2020		Italy	Europe	Developed	Ciprofloxacin	Fluoroquinolones	Non-pathogenic	3	5
Barilli 2020		Italy	Europe	Developed	Nalidixic Acid	Quinolone	Non-pathogenic	2	5
Barilli 2020		Italy	Europe	Developed	Tetracycline	Tetracyclines	Non-pathogenic	5	5
Bekele 2014	https://doi.org/10.1186/s40550-014-0004-9	Ethiopia	Africa	Developing	Amikacin	Aminoglycosides	Pathogenic	7	17
Bekele 2014		Ethiopia	Africa	Developing	Cephalothin	1st Generation Cephalosporins	Pathogenic	0	17
Bekele 2014		Ethiopia	Africa	Developing	Ceftriaxone	3rd Generation Cephalosporins	Pathogenic	0	17
Bekele 2014		Ethiopia	Africa	Developing	Streptomycin	Aminoglycosides	Pathogenic	6	17
Bekele 2014		Ethiopia	Africa	Developing	Chloramphenicol	Chloramphenicols	Pathogenic	0	17
Bekele 2014		Ethiopia	Africa	Developing	Trimethoprim/Sulfamethoxazole	Diaminopyrimidines/Sulfonamide	Pathogenic	0	17
Bekele 2014		Ethiopia	Africa	Developing	Ciprofloxacin	Fluoroquinolones	Pathogenic	4	17
Bekele 2014		Ethiopia	Africa	Developing	Amoxicillin/Clavulanic Acid	Penicillins/β-lactams	Pathogenic	0	17
Bekele 2014		Ethiopia	Africa	Developing	Nalidixic Acid	Quinolone	Pathogenic	0	17
Bekele 2014		Ethiopia	Africa	Developing	Tetracycline	Tetracyclines	Pathogenic	0	17
Belotindos 2021	https://doi.org/10.3390/antibiotics10040413	Philippines	Asia	Developing	Amoxicillin/Clavulanic Acid	Penicillins/β-lactams	Non-pathogenic	6	191
Belotindos 2021		Philippines	Asia	Developing	Cefoxitin	2nd Generation Cephalosporins	Non-pathogenic	10	191
Belotindos 2021		Philippines	Asia	Developing	Cefotaxime	3rd Generation Cephalosporins	Non-pathogenic	4	191
Belotindos 2021		Philippines	Asia	Developing	Ceftazidime	3rd Generation Cephalosporins	Non-pathogenic	5	191
Belotindos 2021		Philippines	Asia	Developing	Cefepime	4th Generation Cephalosporins	Non-pathogenic	3	191
Belotindos 2021		Philippines	Asia	Developing	Gentamicin	Aminoglycosides	Non-pathogenic	5	191
Belotindos 2021		Philippines	Asia	Developing	Kanamycin	Aminoglycosides	Non-pathogenic	9	191
Belotindos 2021		Philippines	Asia	Developing	Streptomycin	Aminoglycosides	Non-pathogenic	32	191
Belotindos 2021		Philippines	Asia	Developing	Imipenem	Carbapenems	Non-pathogenic	3	191
Belotindos 2021		Philippines	Asia	Developing	Meropenem	Carbapenems	Non-pathogenic	0	191
Belotindos 2021		Philippines	Asia	Developing	Chloramphenicol	Chloramphenicols	Non-pathogenic	37	191
Belotindos 2021		Philippines	Asia	Developing	Trimethoprim/Sulfamethoxazole	Diaminopyrimidines/Sulfonamide	Non-pathogenic	32	191
Belotindos 2021		Philippines	Asia	Developing	Ciprofloxacin	Fluoroquinolones	Non-pathogenic	2	191
Belotindos 2021		Philippines	Asia	Developing	Ampicillin	Penicillins	Non-pathogenic	63	191
Belotindos 2021		Philippines	Asia	Developing	Colistin	Polymyxins	Non-pathogenic	13	191
Belotindos 2021		Philippines	Asia	Developing	Nalidixic Acid	Quinolone	Non-pathogenic	11	191
Belotindos 2021		Philippines	Asia	Developing	Tetracycline	Tetracyclines	Non-pathogenic	66	191
Boudjerda 2022	http://dx.doi.org/10.4067/S0719-81322022000300115	Algeria	Africa	Developing	Amoxicillin	Penicillins	Non-pathogenic	40	73
Boudjerda 2022		Algeria	Africa	Developing	Cephalothin	1st Generation Cephalosporins	Non-pathogenic	3	73
Boudjerda 2022		Algeria	Africa	Developing	Gentamicin	Aminoglycosides	Non-pathogenic	10	73
Boudjerda 2022		Algeria	Africa	Developing	Kanamycin	Aminoglycosides	Non-pathogenic	10	73
Boudjerda 2022		Algeria	Africa	Developing	Neomycin	Aminoglycosides	Non-pathogenic	8	73
Boudjerda 2022		Algeria	Africa	Developing	Streptomycin	Aminoglycosides	Non-pathogenic	23	73
Boudjerda 2022		Algeria	Africa	Developing	Chloramphenicol	Chloramphenicols	Non-pathogenic	0	73
Boudjerda 2022		Algeria	Africa	Developing	Trimethoprim	Diaminopyrimidines	Non-pathogenic	44	73
Boudjerda 2022		Algeria	Africa	Developing	Trimethoprim/Sulfamethoxazole	Diaminopyrimidines/Sulfonamide	Non-pathogenic	6	73
Boudjerda 2022		Algeria	Africa	Developing	Ciprofloxacin	Fluoroquinolones	Non-pathogenic	14	73
Boudjerda 2022		Algeria	Africa	Developing	Ampicillin	Penicillins	Non-pathogenic	45	73
Boudjerda 2022		Algeria	Africa	Developing	Amoxicillin/Clavulanic Acid	Penicillins/β-lactams	Non-pathogenic	17	73
Boudjerda 2022		Algeria	Africa	Developing	Colistin	Polymyxins	Non-pathogenic	20	73
Boudjerda 2022		Algeria	Africa	Developing	Sulfisoxazole	Sulfonamides	Non-pathogenic	22	73
Boudjerda 2022		Algeria	Africa	Developing	Tetracycline	Tetracyclines	Non-pathogenic	27	73
Chantziaras 2014	https://doi.org/10.1093/jac/dkt443	na	Europe	Developed	Ampicillin	Penicillins	Non-pathogenic	387	1958
Chantziaras 2014		na	Europe	Developed	Cefotaxime	3rd Generation Cephalosporins	Non-pathogenic	20	1958
Chantziaras 2014		na	Europe	Developed	Gentamicin	Aminoglycosides	Non-pathogenic	83	1958
Chantziaras 2014		na	Europe	Developed	Streptomycin	Aminoglycosides	Non-pathogenic	482	1958
Chantziaras 2014		na	Europe	Developed	Chloramphenicol	Chloramphenicols	Non-pathogenic	223	1958
Chantziaras 2014		na	Europe	Developed	Ciprofloxacin	Fluoroquinolones	Non-pathogenic	150	1958
Chantziaras 2014		na	Europe	Developed	Sulfisoxazole	Sulfonamides	Non-pathogenic	491	1958
Chantziaras 2014		na	Europe	Developed	Tetracycline	Tetracyclines	Non-pathogenic	577	1958
Checkley 2010	https://pmc.ncbi.nlm.nih.gov/articles/PMC2905004/	Canada	North America	Developed	Ampicillin	Penicillins	Non-pathogenic	16	858
Checkley 2010		Canada	North America	Developed	Gentamicin	Aminoglycosides	Non-pathogenic	0	858
Checkley 2010		Canada	North America	Developed	Trimethoprim	Diaminopyrimidines	Non-pathogenic	11	858
Checkley 2010		Canada	North America	Developed	Enrofloxacin	Fluoroquinolones	Non-pathogenic	0	858
Checkley 2010		Canada	North America	Developed	Sulfamethoxazole	Sulfonamides	Non-pathogenic	40	858
Checkley 2010		Canada	North America	Developed	Tetracycline	Tetracyclines	Non-pathogenic	84	858
Chen 2017	https://doi.org/10.1089/mdr.2016.0223	Taiwan	Asia	Developed	Amikacin	Aminoglycosides	Non-pathogenic	10	45
Chen 2017		Taiwan	Asia	Developed	Cefotaxime	3rd Generation Cephalosporins	Non-pathogenic	25	45
Chen 2017		Taiwan	Asia	Developed	Ceftazidime	3rd Generation Cephalosporins	Non-pathogenic	6	45
Chen 2017		Taiwan	Asia	Developed	Ceftiofur	3rd Generation Cephalosporins	Non-pathogenic	29	45
Chen 2017		Taiwan	Asia	Developed	Cefepime	4th Generation Cephalosporins	Non-pathogenic	14	45
Chen 2017		Taiwan	Asia	Developed	Streptomycin	Aminoglycosides	Non-pathogenic	40	45
Chen 2017		Taiwan	Asia	Developed	Chloramphenicol	Chloramphenicols	Non-pathogenic	27	45
Chen 2017		Taiwan	Asia	Developed	Trimethoprim/Sulfamethoxazole	Diaminopyrimidines/Sulfonamide	Non-pathogenic	25	45
Chen 2017		Taiwan	Asia	Developed	Ciprofloxacin	Fluoroquinolones	Non-pathogenic	11	45
Chen 2017		Taiwan	Asia	Developed	Enrofloxacin	Fluoroquinolones	Non-pathogenic	10	45
Chen 2017		Taiwan	Asia	Developed	Ampicillin	Penicillins	Non-pathogenic	29	45
Chen 2017		Taiwan	Asia	Developed	Amoxicillin/Clavulanic Acid	Penicillins/β-lactams	Non-pathogenic	13	45
Chen 2017		Taiwan	Asia	Developed	Florfenicol	Phenicols	Non-pathogenic	23	45
Chen 2017		Taiwan	Asia	Developed	Nalidixic Acid	Quinolone	Non-pathogenic	9	45
Chen 2017		Taiwan	Asia	Developed	Doxycycline	Tetracyclines	Non-pathogenic	34	45
Chen 2017		Taiwan	Asia	Developed	Tetracycline	Tetracyclines	Non-pathogenic	43	45
Chepkemei 2022	https://doi.org/10.4236/aim.2022.1211042	Kenya	Africa	Developing	Amoxicillin/Clavulanic Acid	Penicillins/β-lactams	Non-pathogenic	6	85
Chepkemei 2022		Kenya	Africa	Developing	Cefotaxime	3rd Generation Cephalosporins	Non-pathogenic	6	85
Chepkemei 2022		Kenya	Africa	Developing	Ceftazidime	3rd Generation Cephalosporins	Non-pathogenic	9	85
Chepkemei 2022		Kenya	Africa	Developing	Cefepime	4th Generation Cephalosporins	Non-pathogenic	6	85
Chepkemei 2022		Kenya	Africa	Developing	Gentamicin	Aminoglycosides	Non-pathogenic	4	85
Chepkemei 2022		Kenya	Africa	Developing	Imipenem	Carbapenems	Non-pathogenic	2	85
Chepkemei 2022		Kenya	Africa	Developing	Chloramphenicol	Chloramphenicols	Non-pathogenic	16	85
Chepkemei 2022		Kenya	Africa	Developing	Trimethoprim/Sulfamethoxazole	Diaminopyrimidines/Sulfonamide	Non-pathogenic	29	85
Chepkemei 2022		Kenya	Africa	Developing	Aztreonam	Monobactams	Non-pathogenic	6	85
Chepkemei 2022		Kenya	Africa	Developing	Ampicillin	Penicillins	Non-pathogenic	46	85
Chepkemei 2022		Kenya	Africa	Developing	Tetracycline	Tetracyclines	Non-pathogenic	38	85
Cook 2011	https://doi.org/10.4315/0362-028X.JFP-10-495	Canada	North America	Developed	Amikacin	Aminoglycosides	Non-pathogenic	0	1840
Cook 2011		Canada	North America	Developed	Cephalothin	1st Generation Cephalosporins	Non-pathogenic	101	1840
Cook 2011		Canada	North America	Developed	Cefoxitin	2nd Generation Cephalosporins	Non-pathogenic	44	1840
Cook 2011		Canada	North America	Developed	Ceftiofur	3rd Generation Cephalosporins	Non-pathogenic	18	1840
Cook 2011		Canada	North America	Developed	Ceftriaxone	3rd Generation Cephalosporins	Non-pathogenic	22	1840
Cook 2011		Canada	North America	Developed	Gentamicin	Aminoglycosides	Non-pathogenic	52	1840
Cook 2011		Canada	North America	Developed	Kanamycin	Aminoglycosides	Non-pathogenic	271	1840
Cook 2011		Canada	North America	Developed	Streptomycin	Aminoglycosides	Non-pathogenic	460	1840
Cook 2011		Canada	North America	Developed	Chloramphenicol	Chloramphenicols	Non-pathogenic	152	1840
Cook 2011		Canada	North America	Developed	Trimethoprim/Sulfamethoxazole	Diaminopyrimidines/Sulfonamide	Non-pathogenic	616	1840
Cook 2011		Canada	North America	Developed	Ciprofloxacin	Fluoroquinolones	Non-pathogenic	16	1840
Cook 2011		Canada	North America	Developed	Ampicillin	Penicillins	Non-pathogenic	325	1840
Cook 2011		Canada	North America	Developed	Amoxicillin/Clavulanic Acid	Penicillins/β-lactams	Non-pathogenic	50	1840
Cook 2011		Canada	North America	Developed	Nalidixic Acid	Quinolone	Non-pathogenic	77	1840
Cook 2011		Canada	North America	Developed	Sulfamethoxazole	Sulfonamides	Non-pathogenic	271	1840
Cook 2011		Canada	North America	Developed	Tetracycline	Tetracyclines	Non-pathogenic	887	1840
Cook 2011 2	https://doi.org/10.4315/0362-028X.JFP-10-483	Canada	North America	Developed	Amikacin	Aminoglycosides	Non-pathogenic	25	1258
Cook 2011 2		Canada	North America	Developed	Cephalothin	1st Generation Cephalosporins	Non-pathogenic	18	1258
Cook 2011 2		Canada	North America	Developed	Cefoxitin	2nd Generation Cephalosporins	Non-pathogenic	0	1258
Cook 2011 2		Canada	North America	Developed	Ceftiofur	3rd Generation Cephalosporins	Non-pathogenic	0	1258
Cook 2011 2		Canada	North America	Developed	Ceftriaxone	3rd Generation Cephalosporins	Non-pathogenic	184	1258
Cook 2011 2		Canada	North America	Developed	Gentamicin	Aminoglycosides	Non-pathogenic	137	1258
Cook 2011 2		Canada	North America	Developed	Kanamycin	Aminoglycosides	Non-pathogenic	34	1258
Cook 2011 2		Canada	North America	Developed	Streptomycin	Aminoglycosides	Non-pathogenic	141	1258
Cook 2011 2		Canada	North America	Developed	Chloramphenicol	Chloramphenicols	Non-pathogenic	59	1258
Cook 2011 2		Canada	North America	Developed	Trimethoprim/Sulfamethoxazole	Diaminopyrimidines/Sulfonamide	Non-pathogenic	600	1258
Cook 2011 2		Canada	North America	Developed	Ciprofloxacin	Fluoroquinolones	Non-pathogenic	23	1258
Cook 2011 2		Canada	North America	Developed	Ampicillin	Penicillins	Non-pathogenic	8	1258
Cook 2011 2		Canada	North America	Developed	Amoxicillin/Clavulanic Acid	Penicillins/β-lactams	Non-pathogenic	5	1258
Cook 2011 2		Canada	North America	Developed	Nalidixic Acid	Quinolone	Non-pathogenic	288	1258
Cook 2011 2		Canada	North America	Developed	Sulfamethoxazole	Sulfonamides	Non-pathogenic	86	1258
Cook 2011 2		Canada	North America	Developed	Tetracycline	Tetracyclines	Non-pathogenic	392	1258
Cordero-López 2025	https://doi.org/10.5398/tasj.2025.48.1.75	Mexico	North America	Developing	Amikacin	Aminoglycosides	Non-pathogenic	6	13
Cordero-López 2025		Mexico	North America	Developing	Cephalothin	1st Generation Cephalosporins	Non-pathogenic	13	13
Cordero-López 2025		Mexico	North America	Developing	Cefotaxime	3rd Generation Cephalosporins	Non-pathogenic	13	13
Cordero-López 2025		Mexico	North America	Developing	Gentamicin	Aminoglycosides	Non-pathogenic	4	13
Cordero-López 2025		Mexico	North America	Developing	Chloramphenicol	Chloramphenicols	Non-pathogenic	9	13
Cordero-López 2025		Mexico	North America	Developing	Trimethoprim/Sulfamethoxazole	Diaminopyrimidines/Sulfonamide	Non-pathogenic	5	13
Cordero-López 2025		Mexico	North America	Developing	Ciprofloxacin	Fluoroquinolones	Non-pathogenic	0	13
Cordero-López 2025		Mexico	North America	Developing	Norfloxacin	Fluoroquinolones	Non-pathogenic	0	13
Cordero-López 2025		Mexico	North America	Developing	Nitrofurantoin	Nitrofurans	Non-pathogenic	13	13
Cordero-López 2025		Mexico	North America	Developing	Ampicillin	Penicillins	Non-pathogenic	13	13
Crespi 2025	https://doi.org/10.1016/j.ram.2025.05.001	Argentina	South America	Developing	Amikacin	Aminoglycosides	Pathogenic	0	25
Crespi 2025		Argentina	South America	Developing	Cefotaxime	3rd Generation Cephalosporins	Pathogenic	4	25
Crespi 2025		Argentina	South America	Developing	Ceftazidime	3rd Generation Cephalosporins	Pathogenic	1	25
Crespi 2025		Argentina	South America	Developing	Gentamicin	Aminoglycosides	Pathogenic	6	25
Crespi 2025		Argentina	South America	Developing	Streptomycin	Aminoglycosides	Pathogenic	1	25
Crespi 2025		Argentina	South America	Developing	Imipenem	Carbapenems	Pathogenic	0	25
Crespi 2025		Argentina	South America	Developing	Amoxicillin/Clavulanic Acid	Penicillins/β-lactams	Pathogenic	0	25
de Bastardo 2003	http://www.saber.ula.ve/bitstream/handle/123456789/27908/articulo1.pdf?sequence=2&isAllowed=y	Mexico	North America	Developing	Amoxicillin/Clavulanic Acid	Penicillins/β-lactams	Non-pathogenic	10	10
de Bastardo 2003		Mexico	North America	Developing	Gentamicin	Aminoglycosides	Non-pathogenic	10	10
de Bastardo 2003		Mexico	North America	Developing	Trimethoprim/Sulfamethoxazole	Diaminopyrimidines/Sulfonamide	Non-pathogenic	10	10
de Bastardo 2003		Mexico	North America	Developing	Tetracycline	Tetracyclines	Non-pathogenic	1	10
Debbarma 2022	https://journals.acspublisher.com/index.php/ijvsbt/article/view/2151	India	Asia	Developing	Amoxicillin	Penicillins	Non-pathogenic	61	75
Debbarma 2022		India	Asia	Developing	Cefotaxime	3rd Generation Cephalosporins	Non-pathogenic	30	75
Debbarma 2022		India	Asia	Developing	Ceftazidime	3rd Generation Cephalosporins	Non-pathogenic	35	75
Debbarma 2022		India	Asia	Developing	Ceftriaxone	3rd Generation Cephalosporins	Non-pathogenic	19	75
Debbarma 2022		India	Asia	Developing	Gentamicin	Aminoglycosides	Non-pathogenic	7	75
Debbarma 2022		India	Asia	Developing	Imipenem	Carbapenems	Non-pathogenic	0	75
Debbarma 2022		India	Asia	Developing	Ciprofloxacin	Fluoroquinolones	Non-pathogenic	2	75
Debbarma 2022		India	Asia	Developing	Ampicillin	Penicillins	Non-pathogenic	58	75
Debbarma 2022		India	Asia	Developing	Amoxicillin/Clavulanic Acid	Penicillins/β-lactams	Non-pathogenic	11	75
Debbarma 2022		India	Asia	Developing	Colistin	Polymyxins	Non-pathogenic	8	75
Debbarma 2022		India	Asia	Developing	Nalidixic Acid	Quinolone	Non-pathogenic	4	75
Debbarma 2022		India	Asia	Developing	Tetracycline	Tetracyclines	Non-pathogenic	45	75
Dehdashti 2019	https://doi.org/10.1007/s11250-019-01869-3	Iran	Asia	Developing	Ceftazidime	3rd Generation Cephalosporins	Pathogenic	0	49
Dehdashti 2019		Iran	Asia	Developing	Streptomycin	Aminoglycosides	Pathogenic	6	49
Dehdashti 2019		Iran	Asia	Developing	Trimethoprim/Sulfamethoxazole	Diaminopyrimidines/Sulfonamide	Pathogenic	5	49
Dehdashti 2019		Iran	Asia	Developing	Enrofloxacin	Fluoroquinolones	Pathogenic	3	49
Dehdashti 2019		Iran	Asia	Developing	Florfenicol	Phenicols	Pathogenic	0	49
Dehdashti 2019		Iran	Asia	Developing	Doxycycline	Tetracyclines	Pathogenic	49	49
Dehdashti 2019		Iran	Asia	Developing	Oxytetracycline	Tetracyclines	Pathogenic	5	49
Dehdashti 2019		Iran	Asia	Developing	Tetracycline	Tetracyclines	Pathogenic	7	49
Dorado Garcia 2016	https://doi.org/10.1093/jac/dkw308	Netherlands	Europe	Developed	Ampicillin	Penicillins	Non-pathogenic	583	1727
Dorado Garcia 2016		Netherlands	Europe	Developed	Cefotaxime	3rd Generation Cephalosporins	Non-pathogenic	27	1727
Dorado Garcia 2016		Netherlands	Europe	Developed	Gentamicin	Aminoglycosides	Non-pathogenic	102	1727
Dorado Garcia 2016		Netherlands	Europe	Developed	Chloramphenicol	Chloramphenicols	Non-pathogenic	327	1727
Dorado Garcia 2016		Netherlands	Europe	Developed	Trimethoprim	Diaminopyrimidines	Non-pathogenic	559	1727
Dorado Garcia 2016		Netherlands	Europe	Developed	Ciprofloxacin	Fluoroquinolones	Non-pathogenic	221	1727
Dorado Garcia 2016		Netherlands	Europe	Developed	Nalidixic Acid	Quinolone	Non-pathogenic	212	1727
Dorado Garcia 2016		Netherlands	Europe	Developed	Sulfamethoxazole	Sulfonamides	Non-pathogenic	690	1727
Dorado Garcia 2016		Netherlands	Europe	Developed	Tetracycline	Tetracyclines	Non-pathogenic	988	1727
Effendi 2020	https://doi.org/10.37506/ijphrd.v11i9.11024	Indonesia	Asia	Developing	Ampicillin	Penicillins	Non-pathogenic	29	29
Effendi 2020		Indonesia	Asia	Developing	Cefazolin	1st Generation Cephalosporins	Non-pathogenic	17	29
Effendi 2020		Indonesia	Asia	Developing	Cefotaxime	3rd Generation Cephalosporins	Non-pathogenic	1	29
Effendi 2020		Indonesia	Asia	Developing	Ceftazidime	3rd Generation Cephalosporins	Non-pathogenic	2	29
Effendi 2020		Indonesia	Asia	Developing	Ceftriaxone	3rd Generation Cephalosporins	Non-pathogenic	1	29
Effendi 2020		Indonesia	Asia	Developing	Tetracycline	Tetracyclines	Non-pathogenic	26	29
Elabbasy 2021	https://doi.org/10.3390/foods10040820	Saudi Arabia	Asia	Developing	Ampicillin	Penicillins	Non-pathogenic	12	20
Elabbasy 2021		Saudi Arabia	Asia	Developing	Cephalothin	1st Generation Cephalosporins	Non-pathogenic	9	20
Elabbasy 2021		Saudi Arabia	Asia	Developing	Gentamicin	Aminoglycosides	Non-pathogenic	1	20
Elabbasy 2021		Saudi Arabia	Asia	Developing	Kanamycin	Aminoglycosides	Non-pathogenic	3	20
Elabbasy 2021		Saudi Arabia	Asia	Developing	Neomycin	Aminoglycosides	Non-pathogenic	6	20
Elabbasy 2021		Saudi Arabia	Asia	Developing	Chloramphenicol	Chloramphenicols	Non-pathogenic	4	20
Elabbasy 2021		Saudi Arabia	Asia	Developing	Ciprofloxacin	Fluoroquinolones	Non-pathogenic	2	20
Elabbasy 2021		Saudi Arabia	Asia	Developing	Enrofloxacin	Fluoroquinolones	Non-pathogenic	8	20
Elabbasy 2021		Saudi Arabia	Asia	Developing	Penicillin	Penicillins	Non-pathogenic	20	20
Elabbasy 2021		Saudi Arabia	Asia	Developing	Nalidixic Acid	Quinolone	Non-pathogenic	13	20
Elabbasy 2021		Saudi Arabia	Asia	Developing	Sulfamethoxazole	Sulfonamides	Non-pathogenic	11	20
Elabbasy 2021		Saudi Arabia	Asia	Developing	Oxytetracycline	Tetracyclines	Non-pathogenic	15	20
Elboghdady 2021	https://www.cabidigitallibrary.org/doi/pdf/10.5555/20220121711	Egypt	Africa	Developing	Ampicillin	Penicillins	Non-pathogenic	6	40
Elboghdady 2021		Egypt	Africa	Developing	Cephalothin	1st Generation Cephalosporins	Non-pathogenic	7	40
Elboghdady 2021		Egypt	Africa	Developing	Gentamicin	Aminoglycosides	Non-pathogenic	27	40
Elboghdady 2021		Egypt	Africa	Developing	Kanamycin	Aminoglycosides	Non-pathogenic	10	40
Elboghdady 2021		Egypt	Africa	Developing	Neomycin	Aminoglycosides	Non-pathogenic	23	40
Elboghdady 2021		Egypt	Africa	Developing	Chloramphenicol	Chloramphenicols	Non-pathogenic	20	40
Elboghdady 2021		Egypt	Africa	Developing	Ciprofloxacin	Fluoroquinolones	Non-pathogenic	37	40
Elboghdady 2021		Egypt	Africa	Developing	Enrofloxacin	Fluoroquinolones	Non-pathogenic	34	40
Elboghdady 2021		Egypt	Africa	Developing	Penicillin	Penicillins	Non-pathogenic	0	40
Elboghdady 2021		Egypt	Africa	Developing	Nalidixic Acid	Quinolone	Non-pathogenic	9	40
Elboghdady 2021		Egypt	Africa	Developing	Sulfamethoxazole	Sulfonamides	Non-pathogenic	18	40
Elboghdady 2021		Egypt	Africa	Developing	Oxytetracycline	Tetracyclines	Non-pathogenic	14	40
Elsawy 2024	https://doi.org/10.15406/jbmoa.2016.02.00039	Egypt	Africa	Developing	Amoxicillin/Clavulanic Acid	Penicillins/β-lactams	Non-pathogenic	22	63
Elsawy 2024		Egypt	Africa	Developing	Gentamicin	Aminoglycosides	Non-pathogenic	30	63
Elsawy 2024		Egypt	Africa	Developing	Meropenem	Carbapenems	Non-pathogenic	37	63
Elsawy 2024		Egypt	Africa	Developing	Ciprofloxacin	Fluoroquinolones	Non-pathogenic	26	63
Elsawy 2024		Egypt	Africa	Developing	Norfloxacin	Fluoroquinolones	Non-pathogenic	26	63
Elsawy 2024		Egypt	Africa	Developing	Nitrofurantoin	Nitrofurans	Non-pathogenic	15	63
El-Sayeh 2024	https://doi.org/10.35943/2682-2512.1251	Egypt	Africa	Developing	Amikacin	Aminoglycosides	Pathogenic	8	74
El-Sayeh 2024		Egypt	Africa	Developing	Cefazolin	1st Generation Cephalosporins	Pathogenic	40	74
El-Sayeh 2024		Egypt	Africa	Developing	Cefotaxime	3rd Generation Cephalosporins	Pathogenic	21	74
El-Sayeh 2024		Egypt	Africa	Developing	Cefepime	4th Generation Cephalosporins	Pathogenic	54	74
El-Sayeh 2024		Egypt	Africa	Developing	Gentamicin	Aminoglycosides	Pathogenic	2	74
El-Sayeh 2024		Egypt	Africa	Developing	Meropenem	Carbapenems	Pathogenic	1	74
El-Sayeh 2024		Egypt	Africa	Developing	Ciprofloxacin	Fluoroquinolones	Pathogenic	5	74
El-Sayeh 2024		Egypt	Africa	Developing	Ampicillin	Penicillins	Pathogenic	47	74
El-Sayeh 2024		Egypt	Africa	Developing	Amoxicillin/Clavulanic Acid	Penicillins/β-lactams	Pathogenic	28	74
El-Sayeh 2024		Egypt	Africa	Developing	Colistin	Polymyxins	Pathogenic	13	74
El-Sayeh 2024		Egypt	Africa	Developing	Nalidixic Acid	Quinolone	Pathogenic	62	74
El-Sayeh 2024		Egypt	Africa	Developing	Tetracycline	Tetracyclines	Pathogenic	39	74
Farhoumand 2020	https://doi.org/10.18502/ijm.v12i6.5028	Iran	Asia	Developing	Cephalothin	1st Generation Cephalosporins	Non-pathogenic	0	31
Farhoumand 2020		Iran	Asia	Developing	Gentamicin	Aminoglycosides	Non-pathogenic	0	31
Farhoumand 2020		Iran	Asia	Developing	Streptomycin	Aminoglycosides	Non-pathogenic	0	31
Farhoumand 2020		Iran	Asia	Developing	Chloramphenicol	Chloramphenicols	Non-pathogenic	0	31
Farhoumand 2020		Iran	Asia	Developing	Trimethoprim/Sulfamethoxazole	Diaminopyrimidines/Sulfonamide	Non-pathogenic	0	31
Farhoumand 2020		Iran	Asia	Developing	Ciprofloxacin	Fluoroquinolones	Non-pathogenic	0	31
Farhoumand 2020		Iran	Asia	Developing	Penicillin	Penicillins	Non-pathogenic	31	31
Farhoumand 2020		Iran	Asia	Developing	Tetracycline	Tetracyclines	Non-pathogenic	0	31
Fayemi 2021	https://doi.org/10.1016/j.ijfoodmicro.2021.109191	Nigeria	Africa	Developing	Ampicillin	Penicillins	Pathogenic	58	72
Fayemi 2021		Nigeria	Africa	Developing	Streptomycin	Aminoglycosides	Pathogenic	52	72
Fayemi 2021		Nigeria	Africa	Developing	Chloramphenicol	Chloramphenicols	Pathogenic	40	72
Fayemi 2021		Nigeria	Africa	Developing	Ciprofloxacin	Fluoroquinolones	Pathogenic	20	72
Fayemi 2021		Nigeria	Africa	Developing	Enrofloxacin	Fluoroquinolones	Pathogenic	18	72
Fayemi 2021		Nigeria	Africa	Developing	Norfloxacin	Fluoroquinolones	Pathogenic	24	72
Fayemi 2021		Nigeria	Africa	Developing	Nalidixic Acid	Quinolone	Pathogenic	22	72
Fayemi 2021		Nigeria	Africa	Developing	Tetracycline	Tetracyclines	Pathogenic	60	72
Gousia 2011	https://doi.org/10.1089=fpd.2010.0577	Greece	Europe	Developed	Amikacin	Aminoglycosides	Non-pathogenic	6	43
Gousia 2011		Greece	Europe	Developed	Cefuroxime	2nd Generation Cephalosporins	Non-pathogenic	22	43
Gousia 2011		Greece	Europe	Developed	Ceftriaxone	3rd Generation Cephalosporins	Non-pathogenic	4	43
Gousia 2011		Greece	Europe	Developed	Gentamicin	Aminoglycosides	Non-pathogenic	8	43
Gousia 2011		Greece	Europe	Developed	Imipenem	Carbapenems	Non-pathogenic	4	43
Gousia 2011		Greece	Europe	Developed	Ciprofloxacin	Fluoroquinolones	Non-pathogenic	12	43
Gousia 2011		Greece	Europe	Developed	Nitrofurantoin	Nitrofurans	Non-pathogenic	20	43
Gousia 2011		Greece	Europe	Developed	Ampicillin	Penicillins	Non-pathogenic	20	43
Gousia 2011		Greece	Europe	Developed	Amoxicillin/Clavulanic Acid	Penicillins/β-lactams	Non-pathogenic	12	43
Gousia 2011		Greece	Europe	Developed	Tetracycline	Tetracyclines	Non-pathogenic	16	43
Greeson 2013	https://doi.org/10.5897/AJMR12.930	Saudi Arabia	Asia	Developing	Amikacin	Aminoglycosides	Non-pathogenic	1	53
Greeson 2013		Saudi Arabia	Asia	Developing	Cefoxitin	2nd Generation Cephalosporins	Non-pathogenic	4	53
Greeson 2013		Saudi Arabia	Asia	Developing	Ceftiofur	3rd Generation Cephalosporins	Non-pathogenic	1	53
Greeson 2013		Saudi Arabia	Asia	Developing	Kanamycin	Aminoglycosides	Non-pathogenic	18	53
Greeson 2013		Saudi Arabia	Asia	Developing	Chloramphenicol	Chloramphenicols	Non-pathogenic	5	53
Greeson 2013		Saudi Arabia	Asia	Developing	Ampicillin	Penicillins	Non-pathogenic	11	53
Haile 2022	https://doi.org/10.3389/fvets.2022.734896	Ethiopia	Africa	Developing	Amikacin	Aminoglycosides	Pathogenic	0	14
Haile 2022		Ethiopia	Africa	Developing	Cefoxitin	2nd Generation Cephalosporins	Pathogenic	1	14
Haile 2022		Ethiopia	Africa	Developing	Ceftriaxone	3rd Generation Cephalosporins	Pathogenic	0	14
Haile 2022		Ethiopia	Africa	Developing	Gentamicin	Aminoglycosides	Pathogenic	0	14
Haile 2022		Ethiopia	Africa	Developing	Kanamycin	Aminoglycosides	Pathogenic	0	14
Haile 2022		Ethiopia	Africa	Developing	Streptomycin	Aminoglycosides	Pathogenic	2	14
Haile 2022		Ethiopia	Africa	Developing	Trimethoprim/Sulfamethoxazole	Diaminopyrimidines/Sulfonamide	Pathogenic	1	14
Haile 2022		Ethiopia	Africa	Developing	Ciprofloxacin	Fluoroquinolones	Pathogenic	0	14
Haile 2022		Ethiopia	Africa	Developing	Nitrofurantoin	Nitrofurans	Pathogenic	13	14
Haile 2022		Ethiopia	Africa	Developing	Ampicillin	Penicillins	Pathogenic	13	14
Haile 2022		Ethiopia	Africa	Developing	Amoxicillin/Clavulanic Acid	Penicillins/β-lactams	Pathogenic	3	14
Haile 2022		Ethiopia	Africa	Developing	Nalidixic Acid	Quinolone	Pathogenic	0	14
Haile 2022		Ethiopia	Africa	Developing	Tetracycline	Tetracyclines	Pathogenic	7	14
Heybet 2024	https://doi-org.access.semantak.com/10.1016/j.foodcont.2024.110586	Turkey	Europe	Developing	Amikacin	Aminoglycosides	Pathogenic	3	26
Heybet 2024		Turkey	Europe	Developing	Cefoxitin	2nd Generation Cephalosporins	Pathogenic	9	26
Heybet 2024		Turkey	Europe	Developing	Streptomycin	Aminoglycosides	Pathogenic	4	26
Heybet 2024		Turkey	Europe	Developing	Chloramphenicol	Chloramphenicols	Pathogenic	5	26
Heybet 2024		Turkey	Europe	Developing	Trimethoprim/Sulfamethoxazole	Diaminopyrimidines/Sulfonamide	Pathogenic	6	26
Heybet 2024		Turkey	Europe	Developing	Ciprofloxacin	Fluoroquinolones	Pathogenic	3	26
Heybet 2024		Turkey	Europe	Developing	Ampicillin	Penicillins	Pathogenic	13	26
Heybet 2024		Turkey	Europe	Developing	Tetracycline	Tetracyclines	Pathogenic	16	26
Hiko 2008	https://doi.org/10.3855/jidc.203	Ethiopia	Africa	Developing	Amikacin	Aminoglycosides	Pathogenic	0	20
Hiko 2008		Ethiopia	Africa	Developing	Cephalothin	1st Generation Cephalosporins	Pathogenic	5	20
Hiko 2008		Ethiopia	Africa	Developing	Gentamicin	Aminoglycosides	Pathogenic	0	20
Hiko 2008		Ethiopia	Africa	Developing	Kanamycin	Aminoglycosides	Pathogenic	0	20
Hiko 2008		Ethiopia	Africa	Developing	Streptomycin	Aminoglycosides	Pathogenic	8	20
Hiko 2008		Ethiopia	Africa	Developing	Chloramphenicol	Chloramphenicols	Pathogenic	0	20
Hiko 2008		Ethiopia	Africa	Developing	Trimethoprim	Diaminopyrimidines	Pathogenic	6	20
Hiko 2008		Ethiopia	Africa	Developing	Trimethoprim/Sulfamethoxazole	Diaminopyrimidines/Sulfonamide	Pathogenic	0	20
Hiko 2008		Ethiopia	Africa	Developing	Norfloxacin	Fluoroquinolones	Pathogenic	0	20
Hiko 2008		Ethiopia	Africa	Developing	Ampicillin	Penicillins	Pathogenic	2	20
Hiko 2008		Ethiopia	Africa	Developing	Nalidixic Acid	Quinolone	Pathogenic	0	20
Hiko 2008		Ethiopia	Africa	Developing	Tetracycline	Tetracyclines	Pathogenic	3	20
Hiroi 2011	https://doi.org/10.7883/yoken.64.153	Japan	Asia	Developed	Ampicillin	Penicillins	Non-pathogenic	3	15
Hiroi 2011		Japan	Asia	Developed	Cefotaxime	3rd Generation Cephalosporins	Non-pathogenic	0	15
Hiroi 2011		Japan	Asia	Developed	Gentamicin	Aminoglycosides	Non-pathogenic	0	15
Hiroi 2011		Japan	Asia	Developed	Imipenem	Carbapenems	Non-pathogenic	0	15
Hiroi 2011		Japan	Asia	Developed	Chloramphenicol	Chloramphenicols	Non-pathogenic	0	15
Hiroi 2011		Japan	Asia	Developed	Ciprofloxacin	Fluoroquinolones	Non-pathogenic	0	15
Hiroi 2011		Japan	Asia	Developed	Fosfomycin	PhosphonicAcids	Non-pathogenic	1	15
Hiroi 2011		Japan	Asia	Developed	Tetracycline	Tetracyclines	Non-pathogenic	3	15
Ibrahim 2023	http://doi.org/10.5455/javar.2023.j702	Egypt	Africa	Developing	Amoxicillin/Clavulanic Acid	Penicillins/β-lactams	Non-pathogenic	14	17
Ibrahim 2023		Egypt	Africa	Developing	Cefuroxime	2nd Generation Cephalosporins	Non-pathogenic	17	17
Ibrahim 2023		Egypt	Africa	Developing	Gentamicin	Aminoglycosides	Non-pathogenic	6	17
Ibrahim 2023		Egypt	Africa	Developing	Chloramphenicol	Chloramphenicols	Non-pathogenic	4	17
Ibrahim 2023		Egypt	Africa	Developing	Trimethoprim/Sulfamethoxazole	Diaminopyrimidines/Sulfonamide	Non-pathogenic	6	17
Ibrahim 2023		Egypt	Africa	Developing	Ciprofloxacin	Fluoroquinolones	Non-pathogenic	7	17
Ibrahim 2023		Egypt	Africa	Developing	Levofloxacin	Fluoroquinolones	Non-pathogenic	8	17
Ibrahim 2023		Egypt	Africa	Developing	Norfloxacin	Fluoroquinolones	Non-pathogenic	4	17
Ibrahim 2023		Egypt	Africa	Developing	Ampicillin	Penicillins	Non-pathogenic	16	17
Ibrahim 2023		Egypt	Africa	Developing	Nalidixic Acid	Quinolone	Non-pathogenic	10	17
Ibrahim 2023		Egypt	Africa	Developing	Doxycycline	Tetracyclines	Non-pathogenic	15	17
Inaç 2023	https://doi.org/10.21608/EJVS.2023.193590.1444	Turkey	Europe	Developing	Amoxicillin	Penicillins	Pathogenic	1	25
Inaç 2023		Turkey	Europe	Developing	Cephalothin	1st Generation Cephalosporins	Pathogenic	5	25
Inaç 2023		Turkey	Europe	Developing	Gentamicin	Aminoglycosides	Pathogenic	4	25
Inaç 2023		Turkey	Europe	Developing	Streptomycin	Aminoglycosides	Pathogenic	4	25
Inaç 2023		Turkey	Europe	Developing	Trimethoprim/Sulfamethoxazole	Diaminopyrimidines/Sulfonamide	Pathogenic	4	25
Inaç 2023		Turkey	Europe	Developing	Ciprofloxacin	Fluoroquinolones	Pathogenic	1	25
Inaç 2023		Turkey	Europe	Developing	Ampicillin	Penicillins	Pathogenic	6	25
Inaç 2023		Turkey	Europe	Developing	Tetracycline	Tetracyclines	Pathogenic	2	25
Kaesbohrer 2012	https://doi.org/10.1111/j.1863-2378.2011.01451.x	Germany	Europe	Developed	Ampicillin	Penicillins	Non-pathogenic	21	51
Kaesbohrer 2012		Germany	Europe	Developed	Cefotaxime	3rd Generation Cephalosporins	Non-pathogenic	0	51
Kaesbohrer 2012		Germany	Europe	Developed	Ceftazidime	3rd Generation Cephalosporins	Non-pathogenic	0	51
Kaesbohrer 2012		Germany	Europe	Developed	Gentamicin	Aminoglycosides	Non-pathogenic	1	51
Kaesbohrer 2012		Germany	Europe	Developed	Kanamycin	Aminoglycosides	Non-pathogenic	9	51
Kaesbohrer 2012		Germany	Europe	Developed	Streptomycin	Aminoglycosides	Non-pathogenic	20	51
Kaesbohrer 2012		Germany	Europe	Developed	Chloramphenicol	Chloramphenicols	Non-pathogenic	10	51
Kaesbohrer 2012		Germany	Europe	Developed	Trimethoprim	Diaminopyrimidines	Non-pathogenic	18	51
Kaesbohrer 2012		Germany	Europe	Developed	Ciprofloxacin	Fluoroquinolones	Non-pathogenic	2	51
Kaesbohrer 2012		Germany	Europe	Developed	Florfenicol	Phenicols	Non-pathogenic	3	51
Kaesbohrer 2012		Germany	Europe	Developed	Nalidixic Acid	Quinolone	Non-pathogenic	2	51
Kaesbohrer 2012		Germany	Europe	Developed	Sulfamethoxazole	Sulfonamides	Non-pathogenic	26	51
Kaesbohrer 2012		Germany	Europe	Developed	Tetracycline	Tetracyclines	Non-pathogenic	27	51
Kassem 2020	http://dx.doi.org/10.3390/foods9111543	Lebanon	Asia	Developing	Ampicillin	Penicillins	Non-pathogenic	27	120
Kassem 2020		Lebanon	Asia	Developing	Cefotaxime	3rd Generation Cephalosporins	Non-pathogenic	2	120
Kassem 2020		Lebanon	Asia	Developing	Cefepime	4th Generation Cephalosporins	Non-pathogenic	1	120
Kassem 2020		Lebanon	Asia	Developing	Gentamicin	Aminoglycosides	Non-pathogenic	3	120
Kassem 2020		Lebanon	Asia	Developing	Kanamycin	Aminoglycosides	Non-pathogenic	7	120
Kassem 2020		Lebanon	Asia	Developing	Streptomycin	Aminoglycosides	Non-pathogenic	36	120
Kassem 2020		Lebanon	Asia	Developing	Chloramphenicol	Chloramphenicols	Non-pathogenic	12	120
Kassem 2020		Lebanon	Asia	Developing	Trimethoprim/Sulfamethoxazole	Diaminopyrimidines/Sulfonamide	Non-pathogenic	19	120
Kassem 2020		Lebanon	Asia	Developing	Ciprofloxacin	Fluoroquinolones	Non-pathogenic	13	120
Kassem 2020		Lebanon	Asia	Developing	Norfloxacin	Fluoroquinolones	Non-pathogenic	12	120
Kassem 2020		Lebanon	Asia	Developing	Penicillin	Penicillins	Non-pathogenic	120	120
Kassem 2020		Lebanon	Asia	Developing	Tetracycline	Tetracyclines	Non-pathogenic	41	120
Kim 2007	https://www.kojvs.org/journal/download_pdf.php?spage=93&volume=32&number=1	South Korea	Asia	Developed	Amikacin	Aminoglycosides	Non-pathogenic	4	92
Kim 2007		South Korea	Asia	Developed	Cefazolin	1st Generation Cephalosporins	Non-pathogenic	58	92
Kim 2007		South Korea	Asia	Developed	Cephalothin	1st Generation Cephalosporins	Non-pathogenic	20	92
Kim 2007		South Korea	Asia	Developed	Gentamicin	Aminoglycosides	Non-pathogenic	23	92
Kim 2007		South Korea	Asia	Developed	Kanamycin	Aminoglycosides	Non-pathogenic	28	92
Kim 2007		South Korea	Asia	Developed	Neomycin	Aminoglycosides	Non-pathogenic	38	92
Kim 2007		South Korea	Asia	Developed	Streptomycin	Aminoglycosides	Non-pathogenic	38	92
Kim 2007		South Korea	Asia	Developed	Chloramphenicol	Chloramphenicols	Non-pathogenic	21	92
Kim 2007		South Korea	Asia	Developed	Trimethoprim/Sulfamethoxazole	Diaminopyrimidines/Sulfonamide	Non-pathogenic	40	92
Kim 2007		South Korea	Asia	Developed	Norfloxacin	Fluoroquinolones	Non-pathogenic	45	92
Kim 2007		South Korea	Asia	Developed	Ampicillin	Penicillins	Non-pathogenic	35	92
Kim 2007		South Korea	Asia	Developed	Amoxicillin/Clavulanic Acid	Penicillins/β-lactams	Non-pathogenic	28	92
Kim 2007		South Korea	Asia	Developed	Colistin	Polymyxins	Non-pathogenic	1	92
Kim 2007		South Korea	Asia	Developed	Nalidixic Acid	Quinolone	Non-pathogenic	13	92
Kim 2007		South Korea	Asia	Developed	Doxycycline	Tetracyclines	Non-pathogenic	68	92
Kim 2007		South Korea	Asia	Developed	Tetracycline	Tetracyclines	Non-pathogenic	65	92
Kim 2009	https://koreascience.kr/article/JAKO200917639069945.pdf	South Korea	Asia	Developed	Amikacin	Aminoglycosides	Non-pathogenic	3	39
Kim 2009		South Korea	Asia	Developed	Cefazolin	1st Generation Cephalosporins	Non-pathogenic	18	39
Kim 2009		South Korea	Asia	Developed	Cephalothin	1st Generation Cephalosporins	Non-pathogenic	17	39
Kim 2009		South Korea	Asia	Developed	Gentamicin	Aminoglycosides	Non-pathogenic	14	39
Kim 2009		South Korea	Asia	Developed	Kanamycin	Aminoglycosides	Non-pathogenic	22	39
Kim 2009		South Korea	Asia	Developed	Neomycin	Aminoglycosides	Non-pathogenic	22	39
Kim 2009		South Korea	Asia	Developed	Streptomycin	Aminoglycosides	Non-pathogenic	24	39
Kim 2009		South Korea	Asia	Developed	Chloramphenicol	Chloramphenicols	Non-pathogenic	6	39
Kim 2009		South Korea	Asia	Developed	Trimethoprim/Sulfamethoxazole	Diaminopyrimidines/Sulfonamide	Non-pathogenic	24	39
Kim 2009		South Korea	Asia	Developed	Norfloxacin	Fluoroquinolones	Non-pathogenic	17	39
Kim 2009		South Korea	Asia	Developed	Ampicillin	Penicillins	Non-pathogenic	14	39
Kim 2009		South Korea	Asia	Developed	Amoxicillin/Clavulanic Acid	Penicillins/β-lactams	Non-pathogenic	1	39
Kim 2009		South Korea	Asia	Developed	Colistin	Polymyxins	Non-pathogenic	0	39
Kim 2009		South Korea	Asia	Developed	Nalidixic Acid	Quinolone	Non-pathogenic	5	39
Kim 2009		South Korea	Asia	Developed	Doxycycline	Tetracyclines	Non-pathogenic	30	39
Kim 2009		South Korea	Asia	Developed	Tetracycline	Tetracyclines	Non-pathogenic	33	39
Kim 2013	http://dx.doi.org/10.7853/kjvs.2013.36.2.111	South Korea	Asia	Developed	Amoxicillin/Clavulanic Acid	Penicillins/β-lactams	Non-pathogenic	2	59
Kim 2013		South Korea	Asia	Developed	Cephalothin	1st Generation Cephalosporins	Non-pathogenic	3	59
Kim 2013		South Korea	Asia	Developed	Ceftiofur	3rd Generation Cephalosporins	Non-pathogenic	0	59
Kim 2013		South Korea	Asia	Developed	Cefepime	4th Generation Cephalosporins	Non-pathogenic	0	59
Kim 2013		South Korea	Asia	Developed	Gentamicin	Aminoglycosides	Non-pathogenic	0	59
Kim 2013		South Korea	Asia	Developed	Neomycin	Aminoglycosides	Non-pathogenic	4	59
Kim 2013		South Korea	Asia	Developed	Streptomycin	Aminoglycosides	Non-pathogenic	16	59
Kim 2013		South Korea	Asia	Developed	Chloramphenicol	Chloramphenicols	Non-pathogenic	3	59
Kim 2013		South Korea	Asia	Developed	Trimethoprim/Sulfamethoxazole	Diaminopyrimidines/Sulfonamide	Non-pathogenic	1	59
Kim 2013		South Korea	Asia	Developed	Ciprofloxacin	Fluoroquinolones	Non-pathogenic	0	59
Kim 2013		South Korea	Asia	Developed	Enrofloxacin	Fluoroquinolones	Non-pathogenic	1	59
Kim 2013		South Korea	Asia	Developed	Ampicillin	Penicillins	Non-pathogenic	4	59
Kim 2013		South Korea	Asia	Developed	Florfenicol	Phenicols	Non-pathogenic	4	59
Kim 2013		South Korea	Asia	Developed	Nalidixic Acid	Quinolone	Non-pathogenic	2	59
Kim 2013		South Korea	Asia	Developed	Tetracycline	Tetracyclines	Non-pathogenic	9	59
Kim 2018	https://doi.org/10.5851/kosfa.2018.38.2.282	South Korea	Asia	Developed	Amikacin	Aminoglycosides	Non-pathogenic	1	53
Kim 2018		South Korea	Asia	Developed	Cefazolin	1st Generation Cephalosporins	Non-pathogenic	0	53
Kim 2018		South Korea	Asia	Developed	Cephalothin	1st Generation Cephalosporins	Non-pathogenic	0	53
Kim 2018		South Korea	Asia	Developed	Cefoxitin	2nd Generation Cephalosporins	Non-pathogenic	0	53
Kim 2018		South Korea	Asia	Developed	Cefotaxime	3rd Generation Cephalosporins	Non-pathogenic	0	53
Kim 2018		South Korea	Asia	Developed	Ceftazidime	3rd Generation Cephalosporins	Non-pathogenic	0	53
Kim 2018		South Korea	Asia	Developed	Ceftiofur	3rd Generation Cephalosporins	Non-pathogenic	0	53
Kim 2018		South Korea	Asia	Developed	Cefepime	4th Generation Cephalosporins	Non-pathogenic	0	53
Kim 2018		South Korea	Asia	Developed	Gentamicin	Aminoglycosides	Non-pathogenic	3	53
Kim 2018		South Korea	Asia	Developed	Neomycin	Aminoglycosides	Non-pathogenic	1	53
Kim 2018		South Korea	Asia	Developed	Streptomycin	Aminoglycosides	Non-pathogenic	12	53
Kim 2018		South Korea	Asia	Developed	Imipenem	Carbapenems	Non-pathogenic	0	53
Kim 2018		South Korea	Asia	Developed	Chloramphenicol	Chloramphenicols	Non-pathogenic	6	53
Kim 2018		South Korea	Asia	Developed	Trimethoprim/Sulfamethoxazole	Diaminopyrimidines/Sulfonamide	Non-pathogenic	4	53
Kim 2018		South Korea	Asia	Developed	Ciprofloxacin	Fluoroquinolones	Non-pathogenic	1	53
Kim 2018		South Korea	Asia	Developed	Aztreonam	Monobactams	Non-pathogenic	0	53
Kim 2018		South Korea	Asia	Developed	Ampicillin	Penicillins	Non-pathogenic	7	53
Kim 2018		South Korea	Asia	Developed	Amoxicillin/Clavulanic Acid	Penicillins/β-lactams	Non-pathogenic	0	53
Kim 2018		South Korea	Asia	Developed	Florfenicol	Phenicols	Non-pathogenic	5	53
Kim 2018		South Korea	Asia	Developed	Nalidixic Acid	Quinolone	Non-pathogenic	4	53
Kim 2018		South Korea	Asia	Developed	Tetracycline	Tetracyclines	Non-pathogenic	14	53
Koo 2011	http://dx.doi.org/10.1016/j.ijfoodmicro.2011.01.003	South Korea	Asia	Developed	Ampicillin	Penicillins	Non-pathogenic	10	26
Koo 2011		South Korea	Asia	Developed	Cephalothin	1st Generation Cephalosporins	Non-pathogenic	3	26
Koo 2011		South Korea	Asia	Developed	Gentamicin	Aminoglycosides	Non-pathogenic	1	26
Koo 2011		South Korea	Asia	Developed	Streptomycin	Aminoglycosides	Non-pathogenic	14	26
Koo 2011		South Korea	Asia	Developed	Chloramphenicol	Chloramphenicols	Non-pathogenic	7	26
Koo 2011		South Korea	Asia	Developed	Trimethoprim/Sulfamethoxazole	Diaminopyrimidines/Sulfonamide	Non-pathogenic	5	26
Koo 2011		South Korea	Asia	Developed	Ciprofloxacin	Fluoroquinolones	Non-pathogenic	1	26
Li 2011	https://doi.org/10.1089/fpd.2010.0688	China	Asia	Developed	Ampicillin	Penicillins	Pathogenic	4	11
Li 2011		China	Asia	Developed	Cefazolin	1st Generation Cephalosporins	Pathogenic	0	11
Li 2011		China	Asia	Developed	Cephalothin	1st Generation Cephalosporins	Pathogenic	1	11
Li 2011		China	Asia	Developed	Cefotaxime	3rd Generation Cephalosporins	Pathogenic	0	11
Li 2011		China	Asia	Developed	Ceftazidime	3rd Generation Cephalosporins	Pathogenic	0	11
Li 2011		China	Asia	Developed	Ceftriaxone	3rd Generation Cephalosporins	Pathogenic	0	11
Li 2011		China	Asia	Developed	Gentamicin	Aminoglycosides	Pathogenic	4	11
Li 2011		China	Asia	Developed	Kanamycin	Aminoglycosides	Pathogenic	0	11
Li 2011		China	Asia	Developed	Streptomycin	Aminoglycosides	Pathogenic	4	11
Li 2011		China	Asia	Developed	Imipenem	Carbapenems	Pathogenic	0	11
Li 2011		China	Asia	Developed	Chloramphenicol	Chloramphenicols	Pathogenic	4	11
Li 2011		China	Asia	Developed	Trimethoprim/Sulfamethoxazole	Diaminopyrimidines/Sulfonamide	Pathogenic	11	11
Li 2011		China	Asia	Developed	Ciprofloxacin	Fluoroquinolones	Pathogenic	1	11
Li 2011		China	Asia	Developed	Aztreonam	Monobactams	Pathogenic	0	11
Li 2011		China	Asia	Developed	Tetracycline	Tetracyclines	Pathogenic	5	11
Loiko 2016	http://dx.doi.org/10.1016/j.meatsci.2016.01.010	Brazil	South America	Developing	Amikacin	Aminoglycosides	Pathogenic	3	22
Loiko 2016		Brazil	South America	Developing	Cephalothin	1st Generation Cephalosporins	Pathogenic	3	22
Loiko 2016		Brazil	South America	Developing	Cefoxitin	2nd Generation Cephalosporins	Pathogenic	19	22
Loiko 2016		Brazil	South America	Developing	Cefotaxime	3rd Generation Cephalosporins	Pathogenic	22	22
Loiko 2016		Brazil	South America	Developing	Gentamicin	Aminoglycosides	Pathogenic	3	22
Loiko 2016		Brazil	South America	Developing	Kanamycin	Aminoglycosides	Pathogenic	3	22
Loiko 2016		Brazil	South America	Developing	Streptomycin	Aminoglycosides	Pathogenic	3	22
Loiko 2016		Brazil	South America	Developing	Imipenem	Carbapenems	Pathogenic	0	22
Loiko 2016		Brazil	South America	Developing	Chloramphenicol	Chloramphenicols	Pathogenic	0	22
Loiko 2016		Brazil	South America	Developing	Trimethoprim	Diaminopyrimidines	Pathogenic	22	22
Loiko 2016		Brazil	South America	Developing	Trimethoprim/Sulfamethoxazole	Diaminopyrimidines/Sulfonamide	Pathogenic	0	22
Loiko 2016		Brazil	South America	Developing	Ciprofloxacin	Fluoroquinolones	Pathogenic	0	22
Loiko 2016		Brazil	South America	Developing	Ampicillin	Penicillins	Pathogenic	0	22
Loiko 2016		Brazil	South America	Developing	Nalidixic Acid	Quinolone	Pathogenic	22	22
Loiko 2016		Brazil	South America	Developing	Sulfisoxazole	Sulfonamides	Pathogenic	9	22
Loiko 2016		Brazil	South America	Developing	Tetracycline	Tetracyclines	Pathogenic	0	22
Magwira 2005	https://doi.org/10.4315/0362-028x-68.2.403	Botswana	Africa	Developing	Ampicillin	Penicillins	Pathogenic	0	15
Magwira 2005		Botswana	Africa	Developing	Cephalothin	1st Generation Cephalosporins	Pathogenic	8	15
Magwira 2005		Botswana	Africa	Developing	Gentamicin	Aminoglycosides	Pathogenic	0	15
Magwira 2005		Botswana	Africa	Developing	Streptomycin	Aminoglycosides	Pathogenic	1	15
Magwira 2005		Botswana	Africa	Developing	Trimethoprim/Sulfamethoxazole	Diaminopyrimidines/Sulfonamide	Pathogenic	0	15
Magwira 2005		Botswana	Africa	Developing	Colistin	Polymyxins	Pathogenic	4	15
Magwira 2005		Botswana	Africa	Developing	Tetracycline	Tetracyclines	Pathogenic	4	15
Martinez Vazquez 2018	https://doi.org/10.1016/j.jgar.2018.02.016	Mexico	North America	Developing	Amikacin	Aminoglycosides	Non-pathogenic	12	74
Martinez Vazquez 2018		Mexico	North America	Developing	Cephalothin	1st Generation Cephalosporins	Non-pathogenic	67	74
Martinez Vazquez 2018		Mexico	North America	Developing	Cefotaxime	3rd Generation Cephalosporins	Non-pathogenic	54	74
Martinez Vazquez 2018		Mexico	North America	Developing	Ceftriaxone	3rd Generation Cephalosporins	Non-pathogenic	35	74
Martinez Vazquez 2018		Mexico	North America	Developing	Cefepime	4th Generation Cephalosporins	Non-pathogenic	40	74
Martinez Vazquez 2018		Mexico	North America	Developing	Gentamicin	Aminoglycosides	Non-pathogenic	16	74
Martinez Vazquez 2018		Mexico	North America	Developing	Streptomycin	Aminoglycosides	Non-pathogenic	23	74
Martinez Vazquez 2018		Mexico	North America	Developing	Chloramphenicol	Chloramphenicols	Non-pathogenic	16	74
Martinez Vazquez 2018		Mexico	North America	Developing	Trimethoprim/Sulfamethoxazole	Diaminopyrimidines/Sulfonamide	Non-pathogenic	30	74
Martinez Vazquez 2018		Mexico	North America	Developing	Ciprofloxacin	Fluoroquinolones	Non-pathogenic	6	74
Martinez Vazquez 2018		Mexico	North America	Developing	Levofloxacin	Fluoroquinolones	Non-pathogenic	20	74
Martinez Vazquez 2018		Mexico	North America	Developing	Nitrofurantoin	Nitrofurans	Non-pathogenic	56	74
Martinez Vazquez 2018		Mexico	North America	Developing	Ampicillin	Penicillins	Non-pathogenic	64	74
Martinez Vazquez 2018		Mexico	North America	Developing	Amoxicillin/Clavulanic Acid	Penicillins/β-lactams	Non-pathogenic	37	74
Martinez Vazquez 2018		Mexico	North America	Developing	Tetracycline	Tetracyclines	Non-pathogenic	45	74
Martinez Vazquez 2021	https://doi.org/10.3389/fvets.2021.643802	Mexico	North America	Developing	Amikacin	Aminoglycosides	Non-pathogenic	11	104
Martinez Vazquez 2021		Mexico	North America	Developing	Cephalothin	1st Generation Cephalosporins	Non-pathogenic	81	104
Martinez Vazquez 2021		Mexico	North America	Developing	Cefotaxime	3rd Generation Cephalosporins	Non-pathogenic	1	104
Martinez Vazquez 2021		Mexico	North America	Developing	Ceftriaxone	3rd Generation Cephalosporins	Non-pathogenic	25	104
Martinez Vazquez 2021		Mexico	North America	Developing	Cefepime	4th Generation Cephalosporins	Non-pathogenic	0	104
Martinez Vazquez 2021		Mexico	North America	Developing	Gentamicin	Aminoglycosides	Non-pathogenic	1	104
Martinez Vazquez 2021		Mexico	North America	Developing	Streptomycin	Aminoglycosides	Non-pathogenic	20	104
Martinez Vazquez 2021		Mexico	North America	Developing	Trimethoprim/Sulfamethoxazole	Diaminopyrimidines/Sulfonamide	Non-pathogenic	11	104
Martinez Vazquez 2021		Mexico	North America	Developing	Levofloxacin	Fluoroquinolones	Non-pathogenic	2	104
Martinez Vazquez 2021		Mexico	North America	Developing	Ampicillin	Penicillins	Non-pathogenic	102	104
Martinez Vazquez 2021		Mexico	North America	Developing	Tetracycline	Tetracyclines	Non-pathogenic	69	104
Massella 2021	https://doi.org/10.3390/antibiotics10040351	Italy	Europe	Developed	Ceftazidime	3rd Generation Cephalosporins	Non-pathogenic	2	24
Massella 2021		Italy	Europe	Developed	Ceftiofur	3rd Generation Cephalosporins	Non-pathogenic	2	24
Massella 2021		Italy	Europe	Developed	Gentamicin	Aminoglycosides	Non-pathogenic	2	24
Massella 2021		Italy	Europe	Developed	Streptomycin	Aminoglycosides	Non-pathogenic	5	24
Massella 2021		Italy	Europe	Developed	Chloramphenicol	Chloramphenicols	Non-pathogenic	2	24
Massella 2021		Italy	Europe	Developed	Trimethoprim/Sulfamethoxazole	Diaminopyrimidines/Sulfonamide	Non-pathogenic	4	24
Massella 2021		Italy	Europe	Developed	Enrofloxacin	Fluoroquinolones	Non-pathogenic	1	24
Massella 2021		Italy	Europe	Developed	Colistin	Polymyxins	Non-pathogenic	0	24
Massella 2021		Italy	Europe	Developed	Nalidixic Acid	Quinolone	Non-pathogenic	1	24
Massella 2021		Italy	Europe	Developed	Sulfisoxazole	Sulfonamides	Non-pathogenic	4	24
Massella 2021		Italy	Europe	Developed	Tetracycline	Tetracyclines	Non-pathogenic	3	24
Mayrhofer 2007	https://doi.org/10.1089/mdr.2006.12.278	Austria	Europe	Developed	Ampicillin	Penicillins	Non-pathogenic	7	91
Mayrhofer 2007		Austria	Europe	Developed	Kanamycin	Aminoglycosides	Non-pathogenic	5	91
Mayrhofer 2007		Austria	Europe	Developed	Streptomycin	Aminoglycosides	Non-pathogenic	17	91
Mayrhofer 2007		Austria	Europe	Developed	Trimethoprim	Diaminopyrimidines	Non-pathogenic	7	91
Mayrhofer 2007		Austria	Europe	Developed	Nalidixic Acid	Quinolone	Non-pathogenic	3	91
Mayrhofer 2007		Austria	Europe	Developed	Sulfisoxazole	Sulfonamides	Non-pathogenic	17	91
Mayrhofer 2007		Austria	Europe	Developed	Tetracycline	Tetracyclines	Non-pathogenic	31	91
Menck-Costa 2023	https://doi.org/10.3390/microorganisms11112712	Brazil	South America	Developing	Amoxicillin/Clavulanic Acid	Penicillins/β-lactams	Non-pathogenic	2	26
Menck-Costa 2023		Brazil	South America	Developing	Cefazolin	1st Generation Cephalosporins	Non-pathogenic	7	26
Menck-Costa 2023		Brazil	South America	Developing	Cefoxitin	2nd Generation Cephalosporins	Non-pathogenic	0	26
Menck-Costa 2023		Brazil	South America	Developing	Ceftazidime	3rd Generation Cephalosporins	Non-pathogenic	5	26
Menck-Costa 2023		Brazil	South America	Developing	Ceftriaxone	3rd Generation Cephalosporins	Non-pathogenic	7	26
Menck-Costa 2023		Brazil	South America	Developing	Gentamicin	Aminoglycosides	Non-pathogenic	1	26
Menck-Costa 2023		Brazil	South America	Developing	Imipenem	Carbapenems	Non-pathogenic	0	26
Menck-Costa 2023		Brazil	South America	Developing	Chloramphenicol	Chloramphenicols	Non-pathogenic	2	26
Menck-Costa 2023		Brazil	South America	Developing	Trimethoprim/Sulfamethoxazole	Diaminopyrimidines/Sulfonamide	Non-pathogenic	3	26
Menck-Costa 2023		Brazil	South America	Developing	Ciprofloxacin	Fluoroquinolones	Non-pathogenic	3	26
Menck-Costa 2023		Brazil	South America	Developing	Aztreonam	Monobactams	Non-pathogenic	7	26
Menck-Costa 2023		Brazil	South America	Developing	Ampicillin	Penicillins	Non-pathogenic	6	26
Menck-Costa 2023		Brazil	South America	Developing	Fosfomycin	PhosphonicAcids	Non-pathogenic	3	26
Menck-Costa 2023		Brazil	South America	Developing	Tetracycline	Tetracyclines	Non-pathogenic	4	26
Messele 2017	https://doi.org/10.1186/s12941-017-0233-x	Ethiopia	Africa	Developing	Ampicillin	Penicillins	Non-pathogenic	2	4
Messele 2017		Ethiopia	Africa	Developing	Gentamicin	Aminoglycosides	Non-pathogenic	0	4
Messele 2017		Ethiopia	Africa	Developing	Streptomycin	Aminoglycosides	Non-pathogenic	2	4
Messele 2017		Ethiopia	Africa	Developing	Chloramphenicol	Chloramphenicols	Non-pathogenic	1	4
Messele 2017		Ethiopia	Africa	Developing	Trimethoprim/Sulfamethoxazole	Diaminopyrimidines/Sulfonamide	Non-pathogenic	1	4
Messele 2017		Ethiopia	Africa	Developing	Tetracycline	Tetracyclines	Non-pathogenic	2	4
Miranda 2009	https://doi.org/10.1016/j.meatsci.2009.01.020	Spain	Europe	Developed	Ampicillin	Penicillins	Non-pathogenic	73	180
Miranda 2009		Spain	Europe	Developed	Gentamicin	Aminoglycosides	Non-pathogenic	3	180
Miranda 2009		Spain	Europe	Developed	Ciprofloxacin	Fluoroquinolones	Non-pathogenic	8	180
Miranda 2009		Spain	Europe	Developed	Sulfisoxazole	Sulfonamides	Non-pathogenic	93	180
Miranda 2009		Spain	Europe	Developed	Doxycycline	Tetracyclines	Non-pathogenic	41	180
Miranda 2010	http://dx.doi.org/10.1080/19476330903119234	Mexico	North America	Developing	Ampicillin	Penicillins	Non-pathogenic	26	71
Miranda 2010		Mexico	North America	Developing	Cephalothin	1st Generation Cephalosporins	Non-pathogenic	26	71
Miranda 2010		Mexico	North America	Developing	Gentamicin	Aminoglycosides	Non-pathogenic	1	71
Miranda 2010		Mexico	North America	Developing	Streptomycin	Aminoglycosides	Non-pathogenic	20	71
Miranda 2010		Mexico	North America	Developing	Chloramphenicol	Chloramphenicols	Non-pathogenic	4	71
Miranda 2010		Mexico	North America	Developing	Ciprofloxacin	Fluoroquinolones	Non-pathogenic	1	71
Miranda 2010		Mexico	North America	Developing	Nitrofurantoin	Nitrofurans	Non-pathogenic	10	71
Miranda 2010		Mexico	North America	Developing	Fosfomycin	PhosphonicAcids	Non-pathogenic	13	71
Miranda 2010		Mexico	North America	Developing	Sulfisoxazole	Sulfonamides	Non-pathogenic	40	71
Miranda 2010		Mexico	North America	Developing	Doxycycline	Tetracyclines	Non-pathogenic	25	71
Moawad 2017	https://doi.org/10.1186/s13099-017-0206-9	Egypt	Africa	Developing	Amoxicillin/Clavulanic Acid	Penicillins/β-lactams	Pathogenic	3	6
Moawad 2017		Egypt	Africa	Developing	Cefotaxime	3rd Generation Cephalosporins	Pathogenic	1	6
Moawad 2017		Egypt	Africa	Developing	Ceftazidime	3rd Generation Cephalosporins	Pathogenic	0	6
Moawad 2017		Egypt	Africa	Developing	Ceftriaxone	3rd Generation Cephalosporins	Pathogenic	1	6
Moawad 2017		Egypt	Africa	Developing	Streptomycin	Aminoglycosides	Pathogenic	4	6
Moawad 2017		Egypt	Africa	Developing	Chloramphenicol	Chloramphenicols	Pathogenic	1	6
Moawad 2017		Egypt	Africa	Developing	Trimethoprim/Sulfamethoxazole	Diaminopyrimidines/Sulfonamide	Pathogenic	3	6
Moawad 2017		Egypt	Africa	Developing	Ciprofloxacin	Fluoroquinolones	Pathogenic	2	6
Moawad 2017		Egypt	Africa	Developing	Enrofloxacin	Fluoroquinolones	Pathogenic	1	6
Moawad 2017		Egypt	Africa	Developing	Ampicillin	Penicillins	Pathogenic	3	6
Moawad 2017		Egypt	Africa	Developing	Nalidixic Acid	Quinolone	Pathogenic	1	6
Moawad 2017		Egypt	Africa	Developing	Tetracycline	Tetracyclines	Pathogenic	5	6
Mohammed 2014	https://doi.org/10.5829/idosi.ijmr.2014.5.1.82306	Ethiopia	Africa	Developing	Ampicillin	Penicillins	Non-pathogenic	51	61
Mohammed 2014		Ethiopia	Africa	Developing	Penicillin	Penicillins	Non-pathogenic	46	61
Mohammed 2014		Ethiopia	Africa	Developing	Doxycycline	Tetracyclines	Non-pathogenic	61	61
Mohammed 2014		Ethiopia	Africa	Developing	Tetracycline	Tetracyclines	Non-pathogenic	0	61
Momtaz 2013	http://dx.doi.org/10.1016/j.meatsci.2013.04.051	Iran	Asia	Developing	Ampicillin	Penicillins	Pathogenic	20	67
Momtaz 2013		Iran	Asia	Developing	Cephalothin	1st Generation Cephalosporins	Pathogenic	23	67
Momtaz 2013		Iran	Asia	Developing	Gentamicin	Aminoglycosides	Pathogenic	37	67
Momtaz 2013		Iran	Asia	Developing	Streptomycin	Aminoglycosides	Pathogenic	28	67
Momtaz 2013		Iran	Asia	Developing	Chloramphenicol	Chloramphenicols	Pathogenic	11	67
Momtaz 2013		Iran	Asia	Developing	Trimethoprim	Diaminopyrimidines	Pathogenic	27	67
Momtaz 2013		Iran	Asia	Developing	Ciprofloxacin	Fluoroquinolones	Pathogenic	4	67
Momtaz 2013		Iran	Asia	Developing	Enrofloxacin	Fluoroquinolones	Pathogenic	13	67
Momtaz 2013		Iran	Asia	Developing	Nitrofurantoin	Nitrofurans	Pathogenic	4	67
Momtaz 2013		Iran	Asia	Developing	Penicillin	Penicillins	Pathogenic	67	67
Momtaz 2013		Iran	Asia	Developing	Sulfamethoxazole	Sulfonamides	Pathogenic	18	67
Momtaz 2013		Iran	Asia	Developing	Tetracycline	Tetracyclines	Pathogenic	50	67
Mora 2005	https://doi.org/10.1016/j.resmic.2005.03.006	Spain	Europe	Developed	Amikacin	Aminoglycosides	Non-pathogenic	0	58
Mora 2005		Spain	Europe	Developed	Cefazolin	1st Generation Cephalosporins	Non-pathogenic	2	58
Mora 2005		Spain	Europe	Developed	Cephalothin	1st Generation Cephalosporins	Non-pathogenic	7	58
Mora 2005		Spain	Europe	Developed	Cefoxitin	2nd Generation Cephalosporins	Non-pathogenic	2	58
Mora 2005		Spain	Europe	Developed	Cefuroxime	2nd Generation Cephalosporins	Non-pathogenic	1	58
Mora 2005		Spain	Europe	Developed	Cefotaxime	3rd Generation Cephalosporins	Non-pathogenic	0	58
Mora 2005		Spain	Europe	Developed	Ceftazidime	3rd Generation Cephalosporins	Non-pathogenic	0	58
Mora 2005		Spain	Europe	Developed	Ceftriaxone	3rd Generation Cephalosporins	Non-pathogenic	0	58
Mora 2005		Spain	Europe	Developed	Gentamicin	Aminoglycosides	Non-pathogenic	1	58
Mora 2005		Spain	Europe	Developed	Kanamycin	Aminoglycosides	Non-pathogenic	4	58
Mora 2005		Spain	Europe	Developed	Neomycin	Aminoglycosides	Non-pathogenic	4	58
Mora 2005		Spain	Europe	Developed	Streptomycin	Aminoglycosides	Non-pathogenic	23	58
Mora 2005		Spain	Europe	Developed	Imipenem	Carbapenems	Non-pathogenic	0	58
Mora 2005		Spain	Europe	Developed	Chloramphenicol	Chloramphenicols	Non-pathogenic	9	58
Mora 2005		Spain	Europe	Developed	Trimethoprim	Diaminopyrimidines	Non-pathogenic	14	58
Mora 2005		Spain	Europe	Developed	Trimethoprim/Sulfamethoxazole	Diaminopyrimidines/Sulfonamide	Non-pathogenic	14	58
Mora 2005		Spain	Europe	Developed	Ciprofloxacin	Fluoroquinolones	Non-pathogenic	0	58
Mora 2005		Spain	Europe	Developed	Aztreonam	Monobactams	Non-pathogenic	0	58
Mora 2005		Spain	Europe	Developed	Nitrofurantoin	Nitrofurans	Non-pathogenic	1	58
Mora 2005		Spain	Europe	Developed	Ampicillin	Penicillins	Non-pathogenic	9	58
Mora 2005		Spain	Europe	Developed	Amoxicillin/Clavulanic Acid	Penicillins/β-lactams	Non-pathogenic	3	58
Mora 2005		Spain	Europe	Developed	Nalidixic Acid	Quinolone	Non-pathogenic	4	58
Mora 2005		Spain	Europe	Developed	Sulfisoxazole	Sulfonamides	Non-pathogenic	23	58
Mora 2005		Spain	Europe	Developed	Tetracycline	Tetracyclines	Non-pathogenic	21	58
Ndeddy 2011	https://doi.org/10.5897/AJMR11.192	South Africa	Africa	Developing	Ampicillin	Penicillins	Non-pathogenic	9	12
Ndeddy 2011		South Africa	Africa	Developing	Cefuroxime	2nd Generation Cephalosporins	Non-pathogenic	1	12
Ndeddy 2011		South Africa	Africa	Developing	Ceftazidime	3rd Generation Cephalosporins	Non-pathogenic	5	12
Ndeddy 2011		South Africa	Africa	Developing	Gentamicin	Aminoglycosides	Non-pathogenic	0	12
Ndeddy 2011		South Africa	Africa	Developing	Chloramphenicol	Chloramphenicols	Non-pathogenic	2	12
Ndeddy 2011		South Africa	Africa	Developing	Trimethoprim/Sulfamethoxazole	Diaminopyrimidines/Sulfonamide	Non-pathogenic	4	12
Ndeddy 2011		South Africa	Africa	Developing	Ciprofloxacin	Fluoroquinolones	Non-pathogenic	0	12
Ndeddy 2011		South Africa	Africa	Developing	Nalidixic Acid	Quinolone	Non-pathogenic	3	12
Ndeddy 2011		South Africa	Africa	Developing	Tetracycline	Tetracyclines	Non-pathogenic	1	12
Nguyen 2016	http://dx.doi.org/10.1155/2016/8182096	Vietnam	Asia	Developing	Ampicillin	Penicillins	Non-pathogenic	38	38
Nguyen 2016		Vietnam	Asia	Developing	Cefoxitin	2nd Generation Cephalosporins	Non-pathogenic	14	38
Nguyen 2016		Vietnam	Asia	Developing	Cefotaxime	3rd Generation Cephalosporins	Non-pathogenic	33	38
Nguyen 2016		Vietnam	Asia	Developing	Ceftazidime	3rd Generation Cephalosporins	Non-pathogenic	8	38
Nguyen 2016		Vietnam	Asia	Developing	Gentamicin	Aminoglycosides	Non-pathogenic	11	38
Nguyen 2016		Vietnam	Asia	Developing	Kanamycin	Aminoglycosides	Non-pathogenic	6	38
Nguyen 2016		Vietnam	Asia	Developing	Streptomycin	Aminoglycosides	Non-pathogenic	32	38
Nguyen 2016		Vietnam	Asia	Developing	Meropenem	Carbapenems	Non-pathogenic	0	38
Nguyen 2016		Vietnam	Asia	Developing	Chloramphenicol	Chloramphenicols	Non-pathogenic	27	38
Nguyen 2016		Vietnam	Asia	Developing	Trimethoprim/Sulfamethoxazole	Diaminopyrimidines/Sulfonamide	Non-pathogenic	32	38
Nguyen 2016		Vietnam	Asia	Developing	Ciprofloxacin	Fluoroquinolones	Non-pathogenic	15	38
Nguyen 2016		Vietnam	Asia	Developing	Fosfomycin	PhosphonicAcids	Non-pathogenic	0	38
Nguyen 2016		Vietnam	Asia	Developing	Nalidixic Acid	Quinolone	Non-pathogenic	25	38
Nguyen 2016		Vietnam	Asia	Developing	Tetracycline	Tetracyclines	Non-pathogenic	37	38
Nobili 2017	http://dx.doi.org/10.1016/j.ijfoodmicro.2017.06.022	Italy	Europe	Developed	Amoxicillin/Clavulanic Acid	Penicillins/β-lactams	Pathogenic	5	5
Nobili 2017		Italy	Europe	Developed	Cephalothin	1st Generation Cephalosporins	Pathogenic	2	5
Nobili 2017		Italy	Europe	Developed	Ceftriaxone	3rd Generation Cephalosporins	Pathogenic	0	5
Nobili 2017		Italy	Europe	Developed	Gentamicin	Aminoglycosides	Pathogenic	1	5
Nobili 2017		Italy	Europe	Developed	Streptomycin	Aminoglycosides	Pathogenic	2	5
Nobili 2017		Italy	Europe	Developed	Ciprofloxacin	Fluoroquinolones	Pathogenic	0	5
Nobili 2017		Italy	Europe	Developed	Ampicillin	Penicillins	Pathogenic	5	5
Nobili 2017		Italy	Europe	Developed	Nalidixic Acid	Quinolone	Pathogenic	0	5
Nobili 2017		Italy	Europe	Developed	Sulfamethoxazole	Sulfonamides	Pathogenic	2	5
Nobili 2017		Italy	Europe	Developed	Tetracycline	Tetracyclines	Pathogenic	4	5
Olatoye 2010	https://scispace.com/pdf/the-incidence-and-antibiotics-susceptibility-of-escherichia-26s3mq9q86.pdf	Nigeria	Africa	Developing	Cefuroxime	2nd Generation Cephalosporins	Pathogenic	46	70
Olatoye 2010		Nigeria	Africa	Developing	Gentamicin	Aminoglycosides	Pathogenic	8	70
Olatoye 2010		Nigeria	Africa	Developing	Chloramphenicol	Chloramphenicols	Pathogenic	51	70
Olatoye 2010		Nigeria	Africa	Developing	Trimethoprim/Sulfamethoxazole	Diaminopyrimidines/Sulfonamide	Pathogenic	31	70
Olatoye 2010		Nigeria	Africa	Developing	Nitrofurantoin	Nitrofurans	Pathogenic	51	70
Olatoye 2010		Nigeria	Africa	Developing	Nalidixic Acid	Quinolone	Pathogenic	25	70
Olatoye 2010		Nigeria	Africa	Developing	Tetracycline	Tetracyclines	Pathogenic	64	70
Oloyede 2016	http://dx.doi.org/10.4314/njb.v31i1.3	Nigeria	Africa	Developing	Amoxicillin	Penicillins	Pathogenic	2	8
Oloyede 2016		Nigeria	Africa	Developing	Gentamicin	Aminoglycosides	Pathogenic	2	8
Oloyede 2016		Nigeria	Africa	Developing	Kanamycin	Aminoglycosides	Pathogenic	5	8
Oloyede 2016		Nigeria	Africa	Developing	Streptomycin	Aminoglycosides	Pathogenic	0	8
Oloyede 2016		Nigeria	Africa	Developing	Chloramphenicol	Chloramphenicols	Pathogenic	8	8
Oloyede 2016		Nigeria	Africa	Developing	Ciprofloxacin	Fluoroquinolones	Pathogenic	0	8
Oloyede 2016		Nigeria	Africa	Developing	Ampicillin	Penicillins	Pathogenic	8	8
Oloyede 2016		Nigeria	Africa	Developing	Tetracycline	Tetracyclines	Pathogenic	8	8
Onwumere-Idolor 2024	https://doi.org/10.1016/j.prevetmed.2024.106132	Nigeria	Africa	Developing	Ampicillin	Penicillins	Pathogenic	8	10
Onwumere-Idolor 2024		Nigeria	Africa	Developing	Cefotaxime	3rd Generation Cephalosporins	Pathogenic	6	10
Onwumere-Idolor 2024		Nigeria	Africa	Developing	Ceftazidime	3rd Generation Cephalosporins	Pathogenic	6	10
Onwumere-Idolor 2024		Nigeria	Africa	Developing	Gentamicin	Aminoglycosides	Pathogenic	8	10
Onwumere-Idolor 2024		Nigeria	Africa	Developing	Streptomycin	Aminoglycosides	Pathogenic	10	10
Onwumere-Idolor 2024		Nigeria	Africa	Developing	Trimethoprim/Sulfamethoxazole	Diaminopyrimidines/Sulfonamide	Pathogenic	0	10
Onwumere-Idolor 2024		Nigeria	Africa	Developing	Ciprofloxacin	Fluoroquinolones	Pathogenic	4	10
Onwumere-Idolor 2024		Nigeria	Africa	Developing	Enrofloxacin	Fluoroquinolones	Pathogenic	8	10
Onwumere-Idolor 2024		Nigeria	Africa	Developing	Ofloxacin	Fluoroquinolones	Pathogenic	0	10
Onwumere-Idolor 2024		Nigeria	Africa	Developing	Tetracycline	Tetracyclines	Pathogenic	4	10
Qamar 2023	https://doi.org/10.3390/microorganisms11010161	Pakistan	Asia	Developing	Amikacin	Aminoglycosides	Non-pathogenic	6	29
Qamar 2023		Pakistan	Asia	Developing	Ceftriaxone	3rd Generation Cephalosporins	Non-pathogenic	13	29
Qamar 2023		Pakistan	Asia	Developing	Cefepime	4th Generation Cephalosporins	Non-pathogenic	10	29
Qamar 2023		Pakistan	Asia	Developing	Gentamicin	Aminoglycosides	Non-pathogenic	18	29
Qamar 2023		Pakistan	Asia	Developing	Imipenem	Carbapenems	Non-pathogenic	7	29
Qamar 2023		Pakistan	Asia	Developing	Meropenem	Carbapenems	Non-pathogenic	6	29
Qamar 2023		Pakistan	Asia	Developing	Trimethoprim/Sulfamethoxazole	Diaminopyrimidines/Sulfonamide	Non-pathogenic	16	29
Qamar 2023		Pakistan	Asia	Developing	Ciprofloxacin	Fluoroquinolones	Non-pathogenic	13	29
Qamar 2023		Pakistan	Asia	Developing	Ofloxacin	Fluoroquinolones	Non-pathogenic	15	29
Qamar 2023		Pakistan	Asia	Developing	Ampicillin	Penicillins	Non-pathogenic	29	29
Qamar 2023		Pakistan	Asia	Developing	Amoxicillin/Clavulanic Acid	Penicillins/β-lactams	Non-pathogenic	23	29
Qamar 2023		Pakistan	Asia	Developing	Colistin	Polymyxins	Non-pathogenic	0	29
Qamar 2023		Pakistan	Asia	Developing	Tetracycline	Tetracyclines	Non-pathogenic	17	29
Rahman 2017	https://doi.org/10.3329/bjvm.v15i2.35525	Bangladesh	Asia	Developing	Amikacin	Aminoglycosides	Non-pathogenic	0	7
Rahman 2017		Bangladesh	Asia	Developing	Gentamicin	Aminoglycosides	Non-pathogenic	0	7
Rahman 2017		Bangladesh	Asia	Developing	Neomycin	Aminoglycosides	Non-pathogenic	0	7
Rahman 2017		Bangladesh	Asia	Developing	Ciprofloxacin	Fluoroquinolones	Non-pathogenic	0	7
Rahman 2017		Bangladesh	Asia	Developing	Amoxicillin	Penicillins	Non-pathogenic	3	7
Rahman 2017		Bangladesh	Asia	Developing	Doxycycline	Tetracyclines	Non-pathogenic	2	7
Rahman 2017		Bangladesh	Asia	Developing	Oxytetracycline	Tetracyclines	Non-pathogenic	5	7
Ramadan 2020	http://dx.doi.org/10.3390/pathogens9050357	Egypt	Africa	Developing	Amoxicillin/Clavulanic Acid	Penicillins/β-lactams	Non-pathogenic	0	27
Ramadan 2020		Egypt	Africa	Developing	Cefoxitin	2nd Generation Cephalosporins	Non-pathogenic	0	27
Ramadan 2020		Egypt	Africa	Developing	Ceftriaxone	3rd Generation Cephalosporins	Non-pathogenic	2	27
Ramadan 2020		Egypt	Africa	Developing	Gentamicin	Aminoglycosides	Non-pathogenic	3	27
Ramadan 2020		Egypt	Africa	Developing	Streptomycin	Aminoglycosides	Non-pathogenic	11	27
Ramadan 2020		Egypt	Africa	Developing	Meropenem	Carbapenems	Non-pathogenic	0	27
Ramadan 2020		Egypt	Africa	Developing	Chloramphenicol	Chloramphenicols	Non-pathogenic	11	27
Ramadan 2020		Egypt	Africa	Developing	Trimethoprim/Sulfamethoxazole	Diaminopyrimidines/Sulfonamide	Non-pathogenic	12	27
Ramadan 2020		Egypt	Africa	Developing	Ciprofloxacin	Fluoroquinolones	Non-pathogenic	3	27
Ramadan 2020		Egypt	Africa	Developing	Ampicillin	Penicillins	Non-pathogenic	10	27
Ramadan 2020		Egypt	Africa	Developing	Nalidixic Acid	Quinolone	Non-pathogenic	4	27
Ramadan 2020		Egypt	Africa	Developing	Sulfisoxazole	Sulfonamides	Non-pathogenic	13	27
Ramadan 2020		Egypt	Africa	Developing	Tetracycline	Tetracyclines	Non-pathogenic	12	27
Rani 2006	https://www.cabidigitallibrary.org/doi/pdf/10.5555/20073190105	India	Asia	Developing	Amikacin	Aminoglycosides	Non-pathogenic	3	37
Rani 2006		India	Asia	Developing	Cefotaxime	3rd Generation Cephalosporins	Non-pathogenic	1	37
Rani 2006		India	Asia	Developing	Gentamicin	Aminoglycosides	Non-pathogenic	2	37
Rani 2006		India	Asia	Developing	Kanamycin	Aminoglycosides	Non-pathogenic	2	37
Rani 2006		India	Asia	Developing	Neomycin	Aminoglycosides	Non-pathogenic	1	37
Rani 2006		India	Asia	Developing	Streptomycin	Aminoglycosides	Non-pathogenic	2	37
Rani 2006		India	Asia	Developing	Chloramphenicol	Chloramphenicols	Non-pathogenic	1	37
Rani 2006		India	Asia	Developing	Trimethoprim	Diaminopyrimidines	Non-pathogenic	4	37
Rani 2006		India	Asia	Developing	Ciprofloxacin	Fluoroquinolones	Non-pathogenic	2	37
Rani 2006		India	Asia	Developing	Norfloxacin	Fluoroquinolones	Non-pathogenic	1	37
Rani 2006		India	Asia	Developing	Nitrofurantoin	Nitrofurans	Non-pathogenic	8	37
Rani 2006		India	Asia	Developing	Ampicillin	Penicillins	Non-pathogenic	24	37
Rani 2006		India	Asia	Developing	Colistin	Polymyxins	Non-pathogenic	3	37
Rani 2006		India	Asia	Developing	Nalidixic Acid	Quinolone	Non-pathogenic	1	37
Rao 2011	https://doi.org/10:3823/225	India	Asia	Developing	Amikacin	Aminoglycosides	Pathogenic	2	23
Rao 2011		India	Asia	Developing	Cefotaxime	3rd Generation Cephalosporins	Pathogenic	3	23
Rao 2011		India	Asia	Developing	Gentamicin	Aminoglycosides	Pathogenic	0	23
Rao 2011		India	Asia	Developing	Kanamycin	Aminoglycosides	Pathogenic	1	23
Rao 2011		India	Asia	Developing	Streptomycin	Aminoglycosides	Pathogenic	15	23
Rao 2011		India	Asia	Developing	Chloramphenicol	Chloramphenicols	Pathogenic	1	23
Rao 2011		India	Asia	Developing	Trimethoprim	Diaminopyrimidines	Pathogenic	1	23
Rao 2011		India	Asia	Developing	Trimethoprim/Sulfamethoxazole	Diaminopyrimidines/Sulfonamide	Pathogenic	0	23
Rao 2011		India	Asia	Developing	Ciprofloxacin	Fluoroquinolones	Pathogenic	0	23
Rao 2011		India	Asia	Developing	Ofloxacin	Fluoroquinolones	Pathogenic	1	23
Rao 2011		India	Asia	Developing	Amoxicillin	Penicillins	Pathogenic	2	23
Rao 2011		India	Asia	Developing	Ampicillin	Penicillins	Pathogenic	6	23
Rao 2011		India	Asia	Developing	Penicillin	Penicillins	Pathogenic	23	23
Rao 2011		India	Asia	Developing	Colistin	Polymyxins	Pathogenic	4	23
Rao 2011		India	Asia	Developing	Nalidixic Acid	Quinolone	Pathogenic	0	23
Rao 2011		India	Asia	Developing	Tetracycline	Tetracyclines	Pathogenic	16	23
Rebbah 2017	https://doi.org/10.1089/mdr.2017.0171	Algeria	Africa	Developing	Amikacin	Aminoglycosides	Non-pathogenic	0	102
Rebbah 2017		Algeria	Africa	Developing	Cefoxitin	2nd Generation Cephalosporins	Non-pathogenic	4	102
Rebbah 2017		Algeria	Africa	Developing	Cefotaxime	3rd Generation Cephalosporins	Non-pathogenic	102	102
Rebbah 2017		Algeria	Africa	Developing	Ceftazidime	3rd Generation Cephalosporins	Non-pathogenic	22	102
Rebbah 2017		Algeria	Africa	Developing	Gentamicin	Aminoglycosides	Non-pathogenic	3	102
Rebbah 2017		Algeria	Africa	Developing	Kanamycin	Aminoglycosides	Non-pathogenic	31	102
Rebbah 2017		Algeria	Africa	Developing	Imipenem	Carbapenems	Non-pathogenic	0	102
Rebbah 2017		Algeria	Africa	Developing	Trimethoprim/Sulfamethoxazole	Diaminopyrimidines/Sulfonamide	Non-pathogenic	55	102
Rebbah 2017		Algeria	Africa	Developing	Ciprofloxacin	Fluoroquinolones	Non-pathogenic	72	102
Rebbah 2017		Algeria	Africa	Developing	Ofloxacin	Fluoroquinolones	Non-pathogenic	82	102
Rebbah 2017		Algeria	Africa	Developing	Amoxicillin/Clavulanic Acid	Penicillins/β-lactams	Non-pathogenic	28	102
Rebbah 2017		Algeria	Africa	Developing	Colistin	Polymyxins	Non-pathogenic	0	102
Rebbah 2017		Algeria	Africa	Developing	Nalidixic Acid	Quinolone	Non-pathogenic	84	102
Rebbah 2017		Algeria	Africa	Developing	Tetracycline	Tetracyclines	Non-pathogenic	94	102
Rigobelo 2005	https://doi.org/10.1016/j.ijfoodmicro.2006.03.013	Brazil	South America	Developing	Amikacin	Aminoglycosides	Non-pathogenic	12	89
Rigobelo 2005		Brazil	South America	Developing	Cephalothin	1st Generation Cephalosporins	Non-pathogenic	57	89
Rigobelo 2005		Brazil	South America	Developing	Cephalothin	1st Generation Cephalosporins	Pathogenic	66	85
Rigobelo 2005		Brazil	South America	Developing	Ceftriaxone	3rd Generation Cephalosporins	Non-pathogenic	16	89
Rigobelo 2005		Brazil	South America	Developing	Ceftriaxone	3rd Generation Cephalosporins	Pathogenic	6	85
Rigobelo 2005		Brazil	South America	Developing	Gentamicin	Aminoglycosides	Non-pathogenic	8	89
Rigobelo 2005		Brazil	South America	Developing	Streptomycin	Aminoglycosides	Non-pathogenic	10	89
Rigobelo 2005		Brazil	South America	Developing	Amikacin	Aminoglycosides	Pathogenic	4	85
Rigobelo 2005		Brazil	South America	Developing	Gentamicin	Aminoglycosides	Pathogenic	5	85
Rigobelo 2005		Brazil	South America	Developing	Streptomycin	Aminoglycosides	Pathogenic	32	85
Rigobelo 2005		Brazil	South America	Developing	Trimethoprim	Diaminopyrimidines	Non-pathogenic	10	89
Rigobelo 2005		Brazil	South America	Developing	Trimethoprim/Sulfamethoxazole	Diaminopyrimidines/Sulfonamide	Pathogenic	7	85
Rigobelo 2005		Brazil	South America	Developing	Ciprofloxacin	Fluoroquinolones	Non-pathogenic	17	89
Rigobelo 2005		Brazil	South America	Developing	Ciprofloxacin	Fluoroquinolones	Pathogenic	6	85
Rigobelo 2005		Brazil	South America	Developing	Ampicillin	Penicillins	Non-pathogenic	31	89
Rigobelo 2005		Brazil	South America	Developing	Ampicillin	Penicillins	Pathogenic	3	85
Rigobelo 2005		Brazil	South America	Developing	Amoxicillin/Clavulanic Acid	Penicillins/β-lactams	Non-pathogenic	21	89
Rigobelo 2005		Brazil	South America	Developing	Amoxicillin/Clavulanic Acid	Penicillins/β-lactams	Pathogenic	10	85
Rigobelo 2005		Brazil	South America	Developing	Nalidixic Acid	Quinolone	Non-pathogenic	15	89
Rigobelo 2005		Brazil	South America	Developing	Nalidixic Acid	Quinolone	Pathogenic	31	85
Rigobelo 2005		Brazil	South America	Developing	Tetracycline	Tetracyclines	Non-pathogenic	17	89
Rigobelo 2005		Brazil	South America	Developing	Tetracycline	Tetracyclines	Pathogenic	26	85
Rigobelo 2011	https://doi.org/10.5897/AJMR10.782	Brazil	South America	Developing	Cephalothin	1st Generation Cephalosporins	Pathogenic	101	120
Rigobelo 2011		Brazil	South America	Developing	Streptomycin	Aminoglycosides	Pathogenic	54	120
Rigobelo 2011		Brazil	South America	Developing	Nalidixic Acid	Quinolone	Pathogenic	50	120
Rigobelo 2011		Brazil	South America	Developing	Tetracycline	Tetracyclines	Pathogenic	24	120
Runa 2024	https://doi.org/10.5455/jabet.2024.d45	Bangladesh	Asia	Developing	Ampicillin	Penicillins	Non-pathogenic	90	90
Runa 2024		Bangladesh	Asia	Developing	Gentamicin	Aminoglycosides	Non-pathogenic	0	90
Runa 2024		Bangladesh	Asia	Developing	Streptomycin	Aminoglycosides	Non-pathogenic	51	90
Runa 2024		Bangladesh	Asia	Developing	Trimethoprim/Sulfamethoxazole	Diaminopyrimidines/Sulfonamide	Non-pathogenic	0	90
Runa 2024		Bangladesh	Asia	Developing	Ciprofloxacin	Fluoroquinolones	Non-pathogenic	0	90
Runa 2024		Bangladesh	Asia	Developing	Levofloxacin	Fluoroquinolones	Non-pathogenic	0	90
Runa 2024		Bangladesh	Asia	Developing	Colistin	Polymyxins	Non-pathogenic	0	90
Sae-lim 2017	https://www.thaiscience.info/Journals/Article/TMPH/10989572.pdf	Thailand	Asia	Developing	Amikacin	Aminoglycosides	Pathogenic	0	10
Sae-lim 2017		Thailand	Asia	Developing	Cephalothin	1st Generation Cephalosporins	Pathogenic	0	10
Sae-lim 2017		Thailand	Asia	Developing	Gentamicin	Aminoglycosides	Pathogenic	0	10
Sae-lim 2017		Thailand	Asia	Developing	Kanamycin	Aminoglycosides	Pathogenic	0	10
Sae-lim 2017		Thailand	Asia	Developing	Streptomycin	Aminoglycosides	Pathogenic	0	10
Sae-lim 2017		Thailand	Asia	Developing	Imipenem	Carbapenems	Pathogenic	0	10
Sae-lim 2017		Thailand	Asia	Developing	Chloramphenicol	Chloramphenicols	Pathogenic	0	10
Sae-lim 2017		Thailand	Asia	Developing	Trimethoprim/Sulfamethoxazole	Diaminopyrimidines/Sulfonamide	Pathogenic	0	10
Sae-lim 2017		Thailand	Asia	Developing	Fosfomycin	PhosphonicAcids	Pathogenic	0	10
Sae-lim 2017		Thailand	Asia	Developing	Tetracycline	Tetracyclines	Pathogenic	0	10
Samad 2018	https://doi.org/10.1111/jfs.12540	Pakistan	Asia	Developing	Amikacin	Aminoglycosides	Pathogenic	0	20
Samad 2018		Pakistan	Asia	Developing	Gentamicin	Aminoglycosides	Pathogenic	0	20
Samad 2018		Pakistan	Asia	Developing	Kanamycin	Aminoglycosides	Pathogenic	0	20
Samad 2018		Pakistan	Asia	Developing	Imipenem	Carbapenems	Pathogenic	0	20
Samad 2018		Pakistan	Asia	Developing	Chloramphenicol	Chloramphenicols	Pathogenic	0	20
Samad 2018		Pakistan	Asia	Developing	Trimethoprim/Sulfamethoxazole	Diaminopyrimidines/Sulfonamide	Pathogenic	20	20
Samad 2018		Pakistan	Asia	Developing	Enrofloxacin	Fluoroquinolones	Pathogenic	0	20
Samad 2018		Pakistan	Asia	Developing	Ofloxacin	Fluoroquinolones	Pathogenic	0	20
Samad 2018		Pakistan	Asia	Developing	Ampicillin	Penicillins	Pathogenic	20	20
Samad 2018		Pakistan	Asia	Developing	Amoxicillin/Clavulanic Acid	Penicillins/β-lactams	Pathogenic	20	20
Samad 2018		Pakistan	Asia	Developing	Oxytetracycline	Tetracyclines	Pathogenic	20	20
Samad 2018		Pakistan	Asia	Developing	Tetracycline	Tetracyclines	Pathogenic	20	20
Saud 2019	https://doi.org/10.1155/2019/7960268	Nepal	Asia	Developing	Amoxicillin	Penicillins	Non-pathogenic	4	24
Saud 2019		Nepal	Asia	Developing	Ceftazidime	3rd Generation Cephalosporins	Non-pathogenic	0	24
Saud 2019		Nepal	Asia	Developing	Gentamicin	Aminoglycosides	Non-pathogenic	3	24
Saud 2019		Nepal	Asia	Developing	Trimethoprim/Sulfamethoxazole	Diaminopyrimidines/Sulfonamide	Non-pathogenic	4	24
Saud 2019		Nepal	Asia	Developing	Nitrofurantoin	Nitrofurans	Non-pathogenic	0	24
Saud 2019		Nepal	Asia	Developing	Nalidixic Acid	Quinolone	Non-pathogenic	2	24
Saud 2019		Nepal	Asia	Developing	Tetracycline	Tetracyclines	Non-pathogenic	10	24
Schroeder 2003	https://doi.org/10.1016/S0168-1605(02)00508-1	US	North America	Developed	Ampicillin	Penicillins	Non-pathogenic	164	469
Schroeder 2003		US	North America	Developed	Cephalothin	1st Generation Cephalosporins	Non-pathogenic	178	469
Schroeder 2003		US	North America	Developed	Ceftiofur	3rd Generation Cephalosporins	Non-pathogenic	19	469
Schroeder 2003		US	North America	Developed	Ceftriaxone	3rd Generation Cephalosporins	Non-pathogenic	5	469
Schroeder 2003		US	North America	Developed	Gentamicin	Aminoglycosides	Non-pathogenic	56	469
Schroeder 2003		US	North America	Developed	Streptomycin	Aminoglycosides	Non-pathogenic	206	469
Schroeder 2003		US	North America	Developed	Chloramphenicol	Chloramphenicols	Non-pathogenic	28	469
Schroeder 2003		US	North America	Developed	Nalidixic Acid	Quinolone	Non-pathogenic	38	469
Schroeder 2003		US	North America	Developed	Sulfamethoxazole	Sulfonamides	Non-pathogenic	206	469
Schroeder 2003		US	North America	Developed	Tetracycline	Tetracyclines	Non-pathogenic	277	469
Shah 2024	https://dx.doi.org/10.21037/jxym-24-8	Pakistan	Asia	Developing	Amoxicillin/Clavulanic Acid	Penicillins/β-lactams	Pathogenic	17	33
Shah 2024		Pakistan	Asia	Developing	Cefuroxime	2nd Generation Cephalosporins	Pathogenic	21	33
Shah 2024		Pakistan	Asia	Developing	Cefotaxime	3rd Generation Cephalosporins	Pathogenic	23	33
Shah 2024		Pakistan	Asia	Developing	Streptomycin	Aminoglycosides	Pathogenic	24	33
Shah 2024		Pakistan	Asia	Developing	Trimethoprim/Sulfamethoxazole	Diaminopyrimidines/Sulfonamide	Pathogenic	19	33
Shah 2024		Pakistan	Asia	Developing	Ciprofloxacin	Fluoroquinolones	Pathogenic	30	33
Shah 2024		Pakistan	Asia	Developing	Nalidixic Acid	Quinolone	Pathogenic	22	33
Shah 2024		Pakistan	Asia	Developing	Tetracycline	Tetracyclines	Pathogenic	32	33
Sheikh 2012	https://doi.org/10.1089/fpd.2011.1078	Canada	North America	Developed	Amikacin	Aminoglycosides	Non-pathogenic	0	110
Sheikh 2012		Canada	North America	Developed	Cefoxitin	2nd Generation Cephalosporins	Non-pathogenic	3	110
Sheikh 2012		Canada	North America	Developed	Ceftiofur	3rd Generation Cephalosporins	Non-pathogenic	2	110
Sheikh 2012		Canada	North America	Developed	Ceftriaxone	3rd Generation Cephalosporins	Non-pathogenic	2	110
Sheikh 2012		Canada	North America	Developed	Gentamicin	Aminoglycosides	Non-pathogenic	0	110
Sheikh 2012		Canada	North America	Developed	Kanamycin	Aminoglycosides	Non-pathogenic	3	110
Sheikh 2012		Canada	North America	Developed	Streptomycin	Aminoglycosides	Non-pathogenic	7	110
Sheikh 2012		Canada	North America	Developed	Chloramphenicol	Chloramphenicols	Non-pathogenic	1	110
Sheikh 2012		Canada	North America	Developed	Trimethoprim/Sulfamethoxazole	Diaminopyrimidines/Sulfonamide	Non-pathogenic	0	110
Sheikh 2012		Canada	North America	Developed	Ciprofloxacin	Fluoroquinolones	Non-pathogenic	0	110
Sheikh 2012		Canada	North America	Developed	Ampicillin	Penicillins	Non-pathogenic	6	110
Sheikh 2012		Canada	North America	Developed	Amoxicillin/Clavulanic Acid	Penicillins/β-lactams	Non-pathogenic	3	110
Sheikh 2012		Canada	North America	Developed	Nalidixic Acid	Quinolone	Non-pathogenic	1	110
Sheikh 2012		Canada	North America	Developed	Sulfisoxazole	Sulfonamides	Non-pathogenic	7	110
Sheikh 2012		Canada	North America	Developed	Tetracycline	Tetracyclines	Non-pathogenic	18	110
Shekh 2013	https://doi.org/10.5455/vetworld.2013.277-279	India	Asia	Developing	Enrofloxacin	Fluoroquinolones	Pathogenic	7	9
Shekh 2013		India	Asia	Developing	Gentamicin	Aminoglycosides	Pathogenic	0	9
Shekh 2013		India	Asia	Developing	Tetracycline	Tetracyclines	Pathogenic	7	9
Skočková 2015	http://dx.doi.org/10.1016/j.foodcont.2014.07.034	Czech Republic	Europe	Developed	Amoxicillin/Clavulanic Acid	Penicillins/β-lactams	Non-pathogenic	0	30
Skočková 2015		Czech Republic	Europe	Developed	Cefotaxime	3rd Generation Cephalosporins	Non-pathogenic	0	30
Skočková 2015		Czech Republic	Europe	Developed	Gentamicin	Aminoglycosides	Non-pathogenic	0	30
Skočková 2015		Czech Republic	Europe	Developed	Kanamycin	Aminoglycosides	Non-pathogenic	1	30
Skočková 2015		Czech Republic	Europe	Developed	Streptomycin	Aminoglycosides	Non-pathogenic	2	30
Skočková 2015		Czech Republic	Europe	Developed	Chloramphenicol	Chloramphenicols	Non-pathogenic	0	30
Skočková 2015		Czech Republic	Europe	Developed	Trimethoprim	Diaminopyrimidines	Non-pathogenic	1	30
Skočková 2015		Czech Republic	Europe	Developed	Trimethoprim/Sulfamethoxazole	Diaminopyrimidines/Sulfonamide	Non-pathogenic	1	30
Skočková 2015		Czech Republic	Europe	Developed	Ciprofloxacin	Fluoroquinolones	Non-pathogenic	0	30
Skočková 2015		Czech Republic	Europe	Developed	Ampicillin	Penicillins	Non-pathogenic	3	30
Skočková 2015		Czech Republic	Europe	Developed	Colistin	Polymyxins	Non-pathogenic	0	30
Skočková 2015		Czech Republic	Europe	Developed	Nalidixic Acid	Quinolone	Non-pathogenic	0	30
Skočková 2015		Czech Republic	Europe	Developed	Tetracycline	Tetracyclines	Non-pathogenic	2	30
Tabussam 2025	https://plantanimalia.com/index.php/journal/article/view/88/107	Pakistan	Asia	Developing	Amoxicillin	Penicillins	Non-pathogenic	135	135
Tabussam 2025		Pakistan	Asia	Developing	Ceftriaxone	3rd Generation Cephalosporins	Non-pathogenic	135	135
Tabussam 2025		Pakistan	Asia	Developing	Ciprofloxacin	Fluoroquinolones	Non-pathogenic	14	135
Tabussam 2025		Pakistan	Asia	Developing	Tetracycline	Tetracyclines	Non-pathogenic	80	135
Tadese 2021	https://doi.org/10.1155/2021/8846592	Ethiopia	Africa	Developing	Amikacin	Aminoglycosides	Pathogenic	3	18
Tadese 2021		Ethiopia	Africa	Developing	Cefuroxime	2nd Generation Cephalosporins	Pathogenic	17	18
Tadese 2021		Ethiopia	Africa	Developing	Cefotaxime	3rd Generation Cephalosporins	Pathogenic	0	18
Tadese 2021		Ethiopia	Africa	Developing	Ceftazidime	3rd Generation Cephalosporins	Pathogenic	0	18
Tadese 2021		Ethiopia	Africa	Developing	Gentamicin	Aminoglycosides	Pathogenic	4	18
Tadese 2021		Ethiopia	Africa	Developing	Chloramphenicol	Chloramphenicols	Pathogenic	0	18
Tadese 2021		Ethiopia	Africa	Developing	Trimethoprim/Sulfamethoxazole	Diaminopyrimidines/Sulfonamide	Pathogenic	0	18
Tadese 2021		Ethiopia	Africa	Developing	Ciprofloxacin	Fluoroquinolones	Pathogenic	0	18
Tadese 2021		Ethiopia	Africa	Developing	Norfloxacin	Fluoroquinolones	Pathogenic	0	18
Tadese 2021		Ethiopia	Africa	Developing	Nitrofurantoin	Nitrofurans	Pathogenic	0	18
Tadese 2021		Ethiopia	Africa	Developing	Amoxicillin	Penicillins	Pathogenic	18	18
Tadese 2021		Ethiopia	Africa	Developing	Amoxicillin/Clavulanic Acid	Penicillins/β-lactams	Pathogenic	10	18
Tadese 2021		Ethiopia	Africa	Developing	Tetracycline	Tetracyclines	Pathogenic	5	18
Tate 2021	https://doi.org/10.4315/JFP-21-005	US	North America	Developed	Amoxicillin/Clavulanic Acid	Penicillins/β-lactams	Non-pathogenic	16	670
Tate 2021		US	North America	Developed	Cefoxitin	2nd Generation Cephalosporins	Non-pathogenic	14	670
Tate 2021		US	North America	Developed	Ceftriaxone	3rd Generation Cephalosporins	Non-pathogenic	16	670
Tate 2021		US	North America	Developed	Gentamicin	Aminoglycosides	Non-pathogenic	6	670
Tate 2021		US	North America	Developed	Streptomycin	Aminoglycosides	Non-pathogenic	91	670
Tate 2021		US	North America	Developed	Meropenem	Carbapenems	Non-pathogenic	0	670
Tate 2021		US	North America	Developed	Chloramphenicol	Chloramphenicols	Non-pathogenic	41	670
Tate 2021		US	North America	Developed	Ciprofloxacin	Fluoroquinolones	Non-pathogenic	37	670
Tate 2021		US	North America	Developed	Ampicillin	Penicillins	Non-pathogenic	52	670
Tate 2021		US	North America	Developed	Nalidixic Acid	Quinolone	Non-pathogenic	8	670
Tate 2021		US	North America	Developed	Sulfisoxazole	Sulfonamides	Non-pathogenic	82	670
Tate 2021		US	North America	Developed	Tetracycline	Tetracyclines	Non-pathogenic	163	670
Van 2008	http://dx.doi.org/10.1016/j.ijfoodmicro.2008.03.029	Vietnam	Asia	Developing	Amoxicillin	Penicillins	Non-pathogenic	10	50
Van 2008		Vietnam	Asia	Developing	Cephalothin	1st Generation Cephalosporins	Non-pathogenic	3	50
Van 2008		Vietnam	Asia	Developing	Gentamicin	Aminoglycosides	Non-pathogenic	0	50
Van 2008		Vietnam	Asia	Developing	Kanamycin	Aminoglycosides	Non-pathogenic	0	50
Van 2008		Vietnam	Asia	Developing	Streptomycin	Aminoglycosides	Non-pathogenic	8	50
Van 2008		Vietnam	Asia	Developing	Chloramphenicol	Chloramphenicols	Non-pathogenic	10	50
Van 2008		Vietnam	Asia	Developing	Trimethoprim	Diaminopyrimidines	Non-pathogenic	10	50
Van 2008		Vietnam	Asia	Developing	Ciprofloxacin	Fluoroquinolones	Non-pathogenic	0	50
Van 2008		Vietnam	Asia	Developing	Enrofloxacin	Fluoroquinolones	Non-pathogenic	0	50
Van 2008		Vietnam	Asia	Developing	Norfloxacin	Fluoroquinolones	Non-pathogenic	0	50
Van 2008		Vietnam	Asia	Developing	Ampicillin	Penicillins	Non-pathogenic	10	50
Van 2008		Vietnam	Asia	Developing	Amoxicillin/Clavulanic Acid	Penicillins/β-lactams	Non-pathogenic	0	50
Van 2008		Vietnam	Asia	Developing	Nalidixic Acid	Quinolone	Non-pathogenic	0	50
Van 2008		Vietnam	Asia	Developing	Tetracycline	Tetracyclines	Non-pathogenic	30	50
Van Donkersgoed 2003	https://pmc.ncbi.nlm.nih.gov/articles/PMC340267/	Canada	North America	Developed	Amikacin	Aminoglycosides	Non-pathogenic	2	2653
Van Donkersgoed 2003		Canada	North America	Developed	Cephalothin	1st Generation Cephalosporins	Non-pathogenic	21	2653
Van Donkersgoed 2003		Canada	North America	Developed	Cefoxitin	2nd Generation Cephalosporins	Non-pathogenic	10	2653
Van Donkersgoed 2003		Canada	North America	Developed	Ceftiofur	3rd Generation Cephalosporins	Non-pathogenic	3	2653
Van Donkersgoed 2003		Canada	North America	Developed	Ceftriaxone	3rd Generation Cephalosporins	Non-pathogenic	0	2653
Van Donkersgoed 2003		Canada	North America	Developed	Gentamicin	Aminoglycosides	Non-pathogenic	6	2653
Van Donkersgoed 2003		Canada	North America	Developed	Kanamycin	Aminoglycosides	Non-pathogenic	40	2653
Van Donkersgoed 2003		Canada	North America	Developed	Streptomycin	Aminoglycosides	Non-pathogenic	188	2653
Van Donkersgoed 2003		Canada	North America	Developed	Imipenem	Carbapenems	Non-pathogenic	0	2653
Van Donkersgoed 2003		Canada	North America	Developed	Chloramphenicol	Chloramphenicols	Non-pathogenic	29	2653
Van Donkersgoed 2003		Canada	North America	Developed	Trimethoprim/Sulfamethoxazole	Diaminopyrimidines/Sulfonamide	Non-pathogenic	13	2653
Van Donkersgoed 2003		Canada	North America	Developed	Ciprofloxacin	Fluoroquinolones	Non-pathogenic	0	2653
Van Donkersgoed 2003		Canada	North America	Developed	Ampicillin	Penicillins	Non-pathogenic	74	2653
Van Donkersgoed 2003		Canada	North America	Developed	Amoxicillin/Clavulanic Acid	Penicillins/β-lactams	Non-pathogenic	7	2653
Van Donkersgoed 2003		Canada	North America	Developed	Nalidixic Acid	Quinolone	Non-pathogenic	1	2653
Van Donkersgoed 2003		Canada	North America	Developed	Sulfamethoxazole	Sulfonamides	Non-pathogenic	165	1817
Van Donkersgoed 2003		Canada	North America	Developed	Tetracycline	Tetracyclines	Non-pathogenic	656	2653
Vazquez Villanueva 2023	https://doi.org/10.3390/antibiotics12020291	Mexico	North America	Developing	Amikacin	Aminoglycosides	Non-pathogenic	0	117
Vazquez Villanueva 2023		Mexico	North America	Developing	Cephalothin	1st Generation Cephalosporins	Non-pathogenic	57	117
Vazquez Villanueva 2023		Mexico	North America	Developing	Cefotaxime	3rd Generation Cephalosporins	Non-pathogenic	0	117
Vazquez Villanueva 2023		Mexico	North America	Developing	Ceftriaxone	3rd Generation Cephalosporins	Non-pathogenic	0	117
Vazquez Villanueva 2023		Mexico	North America	Developing	Cefepime	4th Generation Cephalosporins	Non-pathogenic	0	117
Vazquez Villanueva 2023		Mexico	North America	Developing	Gentamicin	Aminoglycosides	Non-pathogenic	1	117
Vazquez Villanueva 2023		Mexico	North America	Developing	Streptomycin	Aminoglycosides	Non-pathogenic	61	117
Vazquez Villanueva 2023		Mexico	North America	Developing	Chloramphenicol	Chloramphenicols	Non-pathogenic	18	117
Vazquez Villanueva 2023		Mexico	North America	Developing	Trimethoprim/Sulfamethoxazole	Diaminopyrimidines/Sulfonamide	Non-pathogenic	18	117
Vazquez Villanueva 2023		Mexico	North America	Developing	Ciprofloxacin	Fluoroquinolones	Non-pathogenic	2	117
Vazquez Villanueva 2023		Mexico	North America	Developing	Levofloxacin	Fluoroquinolones	Non-pathogenic	1	117
Vazquez Villanueva 2023		Mexico	North America	Developing	Nitrofurantoin	Nitrofurans	Non-pathogenic	3	117
Vazquez Villanueva 2023		Mexico	North America	Developing	Ampicillin	Penicillins	Non-pathogenic	38	117
Vazquez Villanueva 2023		Mexico	North America	Developing	Amoxicillin/Clavulanic Acid	Penicillins/β-lactams	Non-pathogenic	12	117
Vazquez Villanueva 2023		Mexico	North America	Developing	Tetracycline	Tetracyclines	Non-pathogenic	61	117
Xia 2011	https://doi.org/10.4315/0362-028X.JFP-10-251	US	North America	Developed	Amikacin	Aminoglycosides	Pathogenic	0	10
Xia 2011		US	North America	Developed	Cefoxitin	2nd Generation Cephalosporins	Pathogenic	2	10
Xia 2011		US	North America	Developed	Ceftiofur	3rd Generation Cephalosporins	Pathogenic	2	10
Xia 2011		US	North America	Developed	Ceftriaxone	3rd Generation Cephalosporins	Pathogenic	2	10
Xia 2011		US	North America	Developed	Gentamicin	Aminoglycosides	Pathogenic	4	10
Xia 2011		US	North America	Developed	Kanamycin	Aminoglycosides	Pathogenic	1	10
Xia 2011		US	North America	Developed	Streptomycin	Aminoglycosides	Pathogenic	6	10
Xia 2011		US	North America	Developed	Chloramphenicol	Chloramphenicols	Pathogenic	0	10
Xia 2011		US	North America	Developed	Ciprofloxacin	Fluoroquinolones	Pathogenic	0	10
Xia 2011		US	North America	Developed	Ampicillin	Penicillins	Pathogenic	2	10
Xia 2011		US	North America	Developed	Amoxicillin/Clavulanic Acid	Penicillins/β-lactams	Pathogenic	2	10
Xia 2011		US	North America	Developed	Colistin	Polymyxins	Pathogenic	2	10
Xia 2011		US	North America	Developed	Nalidixic Acid	Quinolone	Pathogenic	1	10
Xia 2011		US	North America	Developed	Sulfisoxazole	Sulfonamides	Pathogenic	5	10
Xia 2011		US	North America	Developed	Tetracycline	Tetracyclines	Pathogenic	5	10
Zhang 2015	https://doi.org/10.1089/mdr.2015.0061	China	Asia	Developed	Ampicillin	Penicillins	Non-pathogenic	21	44
Zhang 2015		China	Asia	Developed	Cephalothin	1st Generation Cephalosporins	Non-pathogenic	17	44
Zhang 2015		China	Asia	Developed	Ceftazidime	3rd Generation Cephalosporins	Non-pathogenic	1	44
Zhang 2015		China	Asia	Developed	Ceftriaxone	3rd Generation Cephalosporins	Non-pathogenic	4	44
Zhang 2015		China	Asia	Developed	Gentamicin	Aminoglycosides	Non-pathogenic	7	44
Zhang 2015		China	Asia	Developed	Kanamycin	Aminoglycosides	Non-pathogenic	7	44
Zhang 2015		China	Asia	Developed	Streptomycin	Aminoglycosides	Non-pathogenic	4	44
Zhang 2015		China	Asia	Developed	Ciprofloxacin	Fluoroquinolones	Non-pathogenic	9	44
Zhang 2015		China	Asia	Developed	Sulfamethoxazole	Sulfonamides	Non-pathogenic	13	44
Zhang 2015		China	Asia	Developed	Tetracycline	Tetracyclines	Non-pathogenic	21	44
Zhao 2012	http://dx.doi.org/10.1128/AEM.07522-11	US	North America	Developed	Amoxicillin/Clavulanic Acid	Penicillins/β-lactams	Non-pathogenic	46	2061
Zhao 2012		US	North America	Developed	Cefoxitin	2nd Generation Cephalosporins	Non-pathogenic	27	2061
Zhao 2012		US	North America	Developed	Ceftiofur	3rd Generation Cephalosporins	Non-pathogenic	16	2061
Zhao 2012		US	North America	Developed	Ceftriaxone	3rd Generation Cephalosporins	Non-pathogenic	25	2061
Zhao 2012		US	North America	Developed	Gentamicin	Aminoglycosides	Non-pathogenic	24	2061
Zhao 2012		US	North America	Developed	Kanamycin	Aminoglycosides	Non-pathogenic	56	2061
Zhao 2012		US	North America	Developed	Streptomycin	Aminoglycosides	Non-pathogenic	199	2061
Zhao 2012		US	North America	Developed	Chloramphenicol	Chloramphenicols	Non-pathogenic	46	2061
Zhao 2012		US	North America	Developed	Trimethoprim/Sulfamethoxazole	Diaminopyrimidines/Sulfonamide	Non-pathogenic	24	2061
Zhao 2012		US	North America	Developed	Ciprofloxacin	Fluoroquinolones	Non-pathogenic	0	2061
Zhao 2012		US	North America	Developed	Ampicillin	Penicillins	Non-pathogenic	127	2061
Zhao 2012		US	North America	Developed	Nalidixic Acid	Quinolone	Non-pathogenic	16	2061
Zhao 2012		US	North America	Developed	Sulfisoxazole	Sulfonamides	Non-pathogenic	219	2061
Zhao 2012		US	North America	Developed	Tetracycline	Tetracyclines	Non-pathogenic	495	2061
